# Supplementary material for: Herbal formula LLKL ameliorates hyperglycaemia, modulates the gut microbiota and regulates the gut‐liver axis in Zucker diabetic fatty rats
Source: J Cell Mol Med. 2020 Nov 20;25(1):367–82. doi: 10.1111/jcmm.16084 (PMC7810939; doi:10.1111/jcmm.16084)
Supplement: Supplementary file 4 — Table S1 [file JCMM-25-367-s004.xlsx]

## Sheet: Revised Supplemental Table_1
Supplemental Table 1 shows the differentially expressed genes (DEGs) between the MOD group and NC group
Symbol	type	logFC	FDR	pvalue
LOC100912557	protein_coding	-9.99806	0.00036042	0.029194
Zfp526	protein_coding	-7.61059	0.000122107	0.00989063
LOC100912565	protein_coding	-5.20999	0.000309838	0.0250969
LOC100360095	protein_coding	-4.63545	3.65e-05	0.00296039
Klhl32	protein_coding	-4.54139	6.54e-06	0.000529833
Mmd2	protein_coding	-4.50692	0.000471573	0.0381974
Ca1	protein_coding	-4.24526	5.57e-05	0.00450905
Obp3	protein_coding	-4.07787	1.14e-06	9.24e-05
Sult1c3	protein_coding	-3.8389	3.72e-05	0.00301293
Sun1	protein_coding	-3.81334	0.00058406	0.0473088
Cnpy1	protein_coding	-3.76571	0.000178436	0.0144533
Cd52	protein_coding	-3.6075	0.000129889	0.010521
Serpina3c	protein_coding	-3.55129	6.25e-06	0.000506524
Mpv17l	protein_coding	-3.49274	0.000463423	0.0375373
Dgkd	protein_coding	-3.46647	0.000552994	0.0447925
Dpp6	protein_coding	-3.27556	0.000467398	0.0378592
Fabp7	protein_coding	-3.25263	0.000480097	0.0388879
Mme	protein_coding	-3.21927	0.000359045	0.0290826
Aplnr	protein_coding	-3.20794	0.000495612	0.0401445
Ltc4s	protein_coding	-2.9942	0.000433915	0.0351471
Ccrn4l	protein_coding	-2.98539	0.00026431	0.0214091
Sec14l4	protein_coding	-2.91087	4.3e-05	0.00348112
Slc22a8	protein_coding	-2.90325	0.00052505	0.0425291
Ubash3a	protein_coding	-2.86041	0.000581682	0.0471162
Rgsl2h	protein_coding	-2.83281	9.76e-05	0.00790958
Kcne3	protein_coding	-2.80792	0.000452122	0.0366219
Gnrh1	protein_coding	-2.73689	0.000377017	0.0305384
Adam11	protein_coding	-2.72985	9.95e-05	0.00806273
Dnaaf1	protein_coding	-2.53091	0.000180607	0.0146291
Clstn3	protein_coding	-2.52633	0.000564376	0.0457144
Dab1	protein_coding	-2.48193	2.22e-05	0.00179642
Ergic1	protein_coding	-2.47572	0.00019487	0.0157845
Chodl	protein_coding	-2.43922	4.88e-05	0.00395141
Mcpt2	protein_coding	-2.41811	2.68e-05	0.00216679
Plekhg5	protein_coding	-2.40409	4.62e-05	0.00373921
LOC691170	protein_coding	-2.39572	3.91e-05	0.00316372
Slco1a6	protein_coding	-2.3424	7.6e-06	0.000615984
Cyp4a8	protein_coding	-2.29598	2.05e-05	0.00166029
Nxph3	protein_coding	-2.27792	0.000307461	0.0249043
Fcer1a	protein_coding	-2.26967	0.000215429	0.0174497
Gstm6	protein_coding	-2.25589	0.000338702	0.0274348
Hao2	protein_coding	-2.24133	0.000132998	0.0107729
Marveld1	protein_coding	-2.17559	3.42e-07	2.77e-05
Faim3	protein_coding	-2.16355	0.000433276	0.0350954
Tmem175	protein_coding	-2.14829	8.99e-05	0.00728141
Clint1	protein_coding	-2.05956	4.05e-05	0.00328025
Cml5	protein_coding	-2.04855	0.000319718	0.0258972
LOC100360690	protein_coding	-1.99485	0.000360101	0.0291682
Sall4	protein_coding	-1.99223	0.000273982	0.0221925
Meiob	protein_coding	-1.98714	0.000154236	0.0124931
Obp1f	protein_coding	-1.98701	0.000531442	0.0430468
LOC100911833	protein_coding	-1.94392	0.000174451	0.0141305
RGD1561853	protein_coding	-1.9106	0.000280428	0.0227146
Wfdc1	protein_coding	-1.88914	8.3e-06	0.000672373
Zswim6	protein_coding	-1.85711	0.000551112	0.0446401
Cpne4	protein_coding	-1.82782	0.000473161	0.038326
Mbl2	protein_coding	-1.80389	0.0006065	0.0491265
Smo	protein_coding	-1.7994	0.000364626	0.0295347
Fam222a	protein_coding	-1.79396	1.25e-06	0.000101014
Lrrc4b	protein_coding	-1.78469	0.000595142	0.0482065
Akap5	protein_coding	-1.75207	0.000114641	0.00928588
Eif2ak1	protein_coding	-1.74661	0.000214297	0.017358
Fgl1	protein_coding	-1.72276	0.000376808	0.0305214
Klb	protein_coding	-1.71803	0.000445776	0.0361078
Lrch4	protein_coding	-1.71716	0.000476007	0.0385566
Coq10b	protein_coding	-1.71715	0.000443391	0.0359147
Ccdc32	protein_coding	-1.71114	8.84e-05	0.00716155
Ntm	protein_coding	-1.69873	4.58e-05	0.00371112
Fez1	protein_coding	-1.69358	7.26e-05	0.00588202
C5ar2	protein_coding	-1.6749	0.000415172	0.0336289
Tat	protein_coding	-1.65533	9.9e-06	0.000801909
Rnf24	protein_coding	-1.64517	0.000346016	0.0280273
Tsku	protein_coding	-1.64169	0.000273563	0.0221586
Ncam2	protein_coding	-1.62445	0.000249802	0.0202339
Lrrfip2	protein_coding	-1.61634	0.000477065	0.0386423
LOC100912910	protein_coding	-1.60454	0.000280263	0.0227013
Hsd17b6	protein_coding	-1.60403	6.18e-05	0.00500455
Ap5s1	protein_coding	-1.5907	0.000220426	0.0178545
Tox3	protein_coding	-1.58425	0.000170797	0.0138345
Nat14	protein_coding	-1.57879	0.000355927	0.0288301
Prokr1	protein_coding	-1.56325	0.000356277	0.0288584
Nkx1-2	protein_coding	-1.54605	0.000548756	0.0444492
Carf	protein_coding	-1.5421	9.49e-05	0.00768771
Iqce	protein_coding	-1.53596	0.000437232	0.0354158
LOC291863	protein_coding	-1.52077	8.01e-06	0.000649014
Rps6ka6	protein_coding	-1.4916	0.000384269	0.0311258
Luc7l3	protein_coding	-1.45107	0.000573733	0.0464724
LOC691658	protein_coding	-1.45007	3.96e-05	0.00321149
Cyp8b1	protein_coding	-1.43856	0.000132887	0.0107639
Ttll9	protein_coding	-1.42329	0.000575049	0.046579
Cercam	protein_coding	-1.42249	0.000558395	0.04523
Rps24	protein_coding	-1.41358	0.000556058	0.0450407
Ankhd1	protein_coding	-1.4091	0.000377526	0.0305796
Mospd3	protein_coding	-1.40775	0.000534457	0.043291
Phlpp2	protein_coding	-1.40487	0.000519944	0.0421155
Mpped1	protein_coding	-1.38698	0.000263372	0.0213332
Fam184a	protein_coding	-1.35022	2.24e-05	0.00181215
Apcdd1	protein_coding	-1.34166	0.000360826	0.0292269
Insc	protein_coding	-1.3312	0.000475465	0.0385127
Chsy3	protein_coding	-1.32395	0.000404708	0.0327813
Pitpnm1	protein_coding	-1.30588	4.25e-05	0.00344628
Tob1	protein_coding	-1.29028	0.000127875	0.0103579
Nasp	protein_coding	-1.28853	0.000465735	0.0377245
Cpq	protein_coding	-1.28317	6.76e-05	0.00547377
Rnd2	protein_coding	-1.28276	0.000262625	0.0212726
A2m	protein_coding	-1.2805	0.000612744	0.0496323
Cntfr	protein_coding	-1.27517	0.000587121	0.0475568
RGD1564980	protein_coding	-1.2716	6.94e-05	0.00562248
Cadm4	protein_coding	-1.2663	1.5e-05	0.00121515
Rcan1	protein_coding	-1.26425	5.75e-05	0.00465701
Msl1	protein_coding	-1.24949	0.000537476	0.0435356
Tpd52l1	protein_coding	-1.24784	3.99e-06	0.000323453
Tle3	protein_coding	-1.23412	4.26e-05	0.00345065
Bdh1	protein_coding	-1.22458	0.00055216	0.0447249
Parm1	protein_coding	-1.18908	0.000420405	0.0340528
Acsl1	protein_coding	-1.18731	3.7e-05	0.00300029
Pcdhb8	protein_coding	-1.18283	0.000322108	0.0260907
Ank1	protein_coding	-1.18126	0.000548885	0.0444597
Igf2	protein_coding	-1.17783	0.000149355	0.0120978
Tlr12	protein_coding	-1.16067	3.48e-05	0.00282021
Eci1	protein_coding	-1.15176	0.000220038	0.0178231
Pm20d2	protein_coding	-1.13751	0.000325173	0.026339
Tceal1	protein_coding	-1.13114	0.000419648	0.0339915
Hnrnpc	protein_coding	-1.13074	0.000528744	0.0428282
Siglec1	protein_coding	-1.12833	0.000168761	0.0136696
Slc22a17	protein_coding	-1.12305	7.78e-05	0.00630132
Gcsam	protein_coding	-1.1188	0.000344358	0.027893
Paxbp1	protein_coding	-1.11216	0.000303877	0.0246141
Sdf2l1	protein_coding	-1.11021	4.4e-05	0.00356055
Tuba3a	protein_coding	-1.10511	0.000571813	0.0463169
Cnr1	protein_coding	-1.10412	0.000554473	0.0449123
Tp73	protein_coding	-1.09711	0.000162814	0.0131879
Phf23	protein_coding	-1.09347	0.000516402	0.0418286
Rarres1	protein_coding	-1.09038	0.000149994	0.0121495
Slc41a1	protein_coding	-1.08789	1.19e-05	0.000961788
Klhl25	protein_coding	-1.0768	0.000485861	0.0393548
Hdac9	protein_coding	-1.06294	0.000599628	0.0485698
Ireb2	protein_coding	-1.05847	0.000520737	0.0421797
Pacs1	protein_coding	-1.05241	0.000205149	0.0166171
Rgn	protein_coding	-1.04573	8.08e-05	0.00654112
Rup2	protein_coding	-1.01781	0.000102788	0.00832587
Ptgr1	protein_coding	-1.0145	0.00039851	0.0322793
Zbtb47	protein_coding	-1.01175	0.000412146	0.0333838
Akap8l	protein_coding	-1.00369	0.000212241	0.0171915
RGD1564171	protein_coding	-1.00028	0.000326884	0.0264776
Tob2	protein_coding	-0.996236	0.000405686	0.0328605
Sik1	protein_coding	-0.99438	0.000519391	0.0420707
Fbxl19	protein_coding	-0.994203	0.000402047	0.0325658
Phtf1	protein_coding	-0.992254	0.000265414	0.0214985
Gdf11	protein_coding	-0.991168	0.000534044	0.0432576
Gpn3	protein_coding	-0.990702	0.000478853	0.0387871
Pzp	protein_coding	-0.98852	1.79e-05	0.00145105
Fcn1	protein_coding	-0.980309	0.000361687	0.0292967
Cd302	protein_coding	-0.978464	0.000134115	0.0108633
Prex2	protein_coding	-0.973297	6.07e-05	0.00491943
Chpf	protein_coding	-0.964425	0.00055452	0.0449161
Thbs2	protein_coding	-0.961285	0.000257214	0.0208343
Foxa3	protein_coding	-0.956919	0.000557229	0.0451356
Agmo	protein_coding	-0.955442	9.89e-05	0.00801281
Syt3	protein_coding	-0.95349	0.000552793	0.0447762
Sned1	protein_coding	-0.949641	0.000155853	0.0126241
Kynu	protein_coding	-0.949434	0.000475508	0.0385162
Sebox	protein_coding	-0.939631	0.00048076	0.0389416
LOC100912498	protein_coding	-0.938883	0.00038588	0.0312563
C4bpb	protein_coding	-0.933359	5.7e-05	0.00461793
Ppp1r15b	protein_coding	-0.92262	4.32e-06	0.000350131
Serpina6	protein_coding	-0.921282	0.000539809	0.0437246
Hexim1	protein_coding	-0.90911	0.000471666	0.0382049
Camk2n1	protein_coding	-0.907465	0.000449491	0.0364088
Trerf1	protein_coding	-0.905917	0.00056292	0.0455966
Ech1	protein_coding	-0.903709	0.00021488	0.0174053
Amigo1	protein_coding	-0.897901	0.000199593	0.016167
Usp11	protein_coding	-0.891262	5.25e-05	0.00425197
Acsl4	protein_coding	-0.88067	0.000139556	0.011304
Afm	protein_coding	-0.873995	0.0001558	0.0126198
Serpinh1	protein_coding	-0.871282	0.000577745	0.0467973
Slc16a2	protein_coding	-0.862067	0.000277951	0.022514
Hexdc	protein_coding	-0.860335	0.000456298	0.0369601
Cat	protein_coding	-0.85636	3.3e-05	0.00267393
Pcf11	protein_coding	-0.851607	0.000348437	0.0282234
Chst7	protein_coding	-0.847986	0.000302334	0.0244891
Ppp1r3b	protein_coding	-0.843805	0.000400639	0.0324518
Cacnb4	protein_coding	-0.839957	0.00059122	0.0478888
Aox1	protein_coding	-0.837734	0.000470339	0.0380975
Ubfd1	protein_coding	-0.83572	1.58e-05	0.00127735
Smarca1	protein_coding	-0.820744	0.000552731	0.0447712
Ephx2	protein_coding	-0.816349	0.000598316	0.0484636
Acox2	protein_coding	-0.811882	0.000506444	0.041022
Capn1	protein_coding	-0.811614	2.82e-05	0.00228328
Gk	protein_coding	-0.807959	3.36e-05	0.00272169
Pnn	protein_coding	-0.806415	9.92e-05	0.00803264
RGD1306926	protein_coding	-0.803456	0.000139447	0.0112952
Plxdc2	protein_coding	-0.801879	0.00024014	0.0194514
RGD1560556	protein_coding	-0.800893	0.000347947	0.0281837
Cfp	protein_coding	-0.798061	0.000196625	0.0159267
RGD1564614	protein_coding	-0.788595	0.000215545	0.0174592
Akap6	protein_coding	-0.786557	0.000154144	0.0124856
L3mbtl3	protein_coding	-0.784898	0.000606843	0.0491543
Igfbp4	protein_coding	-0.783682	0.000485362	0.0393143
Tmem164	protein_coding	-0.783201	0.000451699	0.0365876
Zfp300	protein_coding	-0.783111	0.000556966	0.0451142
RGD1560263	protein_coding	-0.782651	0.000413081	0.0334596
Thra	protein_coding	-0.777525	0.000501402	0.0406136
Clic2	protein_coding	-0.774203	7.05e-05	0.00571389
Cyb561	protein_coding	-0.769895	0.000136341	0.0110436
Suv420h2	protein_coding	-0.764971	0.000486176	0.0393803
Mecr	protein_coding	-0.758835	6.21e-06	0.000502936
Mbd6	protein_coding	-0.752196	0.000151198	0.012247
Ccl27	protein_coding	-0.748768	0.000421054	0.0341054
Rbm38	protein_coding	-0.748349	0.000248769	0.0201503
Pygo2	protein_coding	-0.742584	0.000132119	0.0107017
Agt	protein_coding	-0.738461	0.000336579	0.0272629
C1rl	protein_coding	-0.7351	0.000130082	0.0105366
Atrn	protein_coding	-0.730348	0.000270482	0.0219091
Ugt2b35	protein_coding	-0.722697	6e-05	0.00485969
Tmed5	protein_coding	-0.716701	0.000249385	0.0202002
RT1-M4	protein_coding	-0.707813	0.00026773	0.0216861
Tmem47	protein_coding	-0.705544	8.84e-05	0.0071592
Gpr137	protein_coding	-0.699828	0.000164018	0.0132854
Crp	protein_coding	-0.693674	0.000402173	0.0325761
Fem1b	protein_coding	-0.691624	0.000396053	0.0320803
RGD1563680	protein_coding	-0.68105	0.000187881	0.0152184
Nqo2	protein_coding	-0.675597	0.000602085	0.0487689
Papss2	protein_coding	-0.671321	3.71e-05	0.00300441
Btg1	protein_coding	-0.670693	0.000534279	0.0432766
Orc4	protein_coding	-0.668329	0.000275456	0.0223119
Lrp1	protein_coding	-0.665813	0.000213851	0.017322
Mreg	protein_coding	-0.665491	0.000136117	0.0110255
Fkbp2	protein_coding	-0.660023	0.000446492	0.0361658
Cfh	protein_coding	-0.653192	0.000410028	0.0332123
Acsm3	protein_coding	-0.650349	0.000520491	0.0421598
RGD1564894	protein_coding	-0.643771	0.000516617	0.0418459
Dchs1	protein_coding	-0.637335	0.000277202	0.0224534
Pon1	protein_coding	-0.636761	0.000132373	0.0107222
Tead3	protein_coding	-0.63521	0.000105827	0.00857196
Zfp386	protein_coding	-0.634326	0.00044645	0.0361625
P4ha1	protein_coding	-0.631873	0.00026247	0.02126
Ndfip1	protein_coding	-0.629258	0.000318479	0.0257968
Timd2	protein_coding	-0.625668	0.00034271	0.0277595
LOC680700	protein_coding	-0.622952	4.11e-06	0.000332599
Enpp1	protein_coding	-0.620237	0.000204277	0.0165464
Kank4	protein_coding	-0.618533	0.000324053	0.0262483
Cyp2j4	protein_coding	-0.613683	0.000611514	0.0495327
Syde1	protein_coding	-0.612837	0.000425567	0.0344709
Vtn	protein_coding	-0.605672	9.28e-05	0.00751871
St7l	protein_coding	-0.603956	0.000170226	0.0137883
Apom	protein_coding	-0.603801	0.000254288	0.0205974
Gramd1a	protein_coding	-0.602594	0.000259513	0.0210206
Prdx4	protein_coding	-0.593375	0.000208565	0.0168938
Sec11c	protein_coding	-0.586791	0.000347597	0.0281554
Madd	protein_coding	-0.581697	0.000270561	0.0219155
Slc7a7	protein_coding	-0.577321	0.000260736	0.0211196
LOC498750	protein_coding	-0.553238	0.000251363	0.0203604
Stat6	protein_coding	-0.542585	0.000139654	0.011312
Srsf9	protein_coding	-0.541149	0.000609337	0.0493563
Actn4	protein_coding	-0.540758	0.000451419	0.0365649
Pdia6	protein_coding	-0.538334	0.000214804	0.0173991
Apcs	protein_coding	-0.534941	0.000154606	0.0125231
Lrrk1	protein_coding	-0.532665	5.96e-05	0.00482662
Sil1	protein_coding	-0.531802	0.000596078	0.0482823
Pi4k2b	protein_coding	-0.530989	2.53e-05	0.00204845
RGD1560194	protein_coding	-0.528613	0.000597138	0.0483682
Stox2	protein_coding	-0.526109	0.000591387	0.0479024
Atp13a1	protein_coding	-0.522547	0.000320518	0.025962
Wdr81	protein_coding	-0.521394	0.000401786	0.0325447
Apoh	protein_coding	-0.51425	0.000292738	0.0237118
Sema5a	protein_coding	-0.509879	0.000487806	0.0395123
Mfsd1	protein_coding	0.5001	0.000108711	0.0088056
Slc19a1	protein_coding	0.500102	0.000110076	0.00891615
Icam1	protein_coding	0.500168	0.000584321	0.04733
Eif1ad	protein_coding	0.500611	4.15e-05	0.00336213
Oxa1l	protein_coding	0.500673	5.52e-05	0.00446927
Ncbp2	protein_coding	0.501207	0.000586561	0.0475114
Orc5	protein_coding	0.50152	0.000302717	0.0245201
Erh	protein_coding	0.501974	0.000475802	0.03854
Kpnb1	protein_coding	0.502148	0.000480963	0.038958
Zdhhc6	protein_coding	0.50268	0.000563689	0.0456588
Babam1	protein_coding	0.50294	0.000287179	0.0232615
RGD1566197	protein_coding	0.50314	0.000401171	0.0324949
Perld1	protein_coding	0.503149	0.000203757	0.0165043
Mrpl33	protein_coding	0.504521	0.000367189	0.0297423
Kif3b	protein_coding	0.504788	0.000159727	0.0129379
Polr3f	protein_coding	0.504864	0.000305822	0.0247716
Mrps7	protein_coding	0.506028	0.00041541	0.0336482
Fam173b	protein_coding	0.506885	0.000533244	0.0431928
Rpl27-l1	protein_coding	0.508747	0.000498556	0.040383
Clcn4	protein_coding	0.508964	4.21e-05	0.00340794
Pdcd6	protein_coding	0.509194	0.000446044	0.0361296
Rhot2	protein_coding	0.509285	0.000224683	0.0181993
Pccb	protein_coding	0.509676	0.000302526	0.0245046
Guk1	protein_coding	0.510824	3.25e-05	0.00263526
Npr1	protein_coding	0.511469	0.000368688	0.0298637
LOC361646	protein_coding	0.512036	0.000134304	0.0108787
RGD1564420	protein_coding	0.512863	0.000154	0.012474
Ppp1r37	protein_coding	0.512996	0.000394499	0.0319544
Pcif1	protein_coding	0.513782	0.0001806	0.0146286
Fam21c	protein_coding	0.513953	0.000277973	0.0225158
Pmpca	protein_coding	0.514623	0.000439987	0.0356389
Mrpl17	protein_coding	0.51506	0.000530893	0.0430024
Gja1	protein_coding	0.515212	8.44e-05	0.00683351
Acadm	protein_coding	0.515336	0.000470262	0.0380912
Syap1	protein_coding	0.5156	0.000262994	0.0213025
Lhpp	protein_coding	0.515885	0.000142192	0.0115176
Actr1b	protein_coding	0.516133	0.00033207	0.0268976
Vamp3	protein_coding	0.516377	0.00012323	0.0099816
Pigy	protein_coding	0.51674	0.000464542	0.0376279
Cox4i1	protein_coding	0.516904	0.000198687	0.0160937
Trmt10b	protein_coding	0.516918	9e-05	0.00729033
Bag1	protein_coding	0.516972	0.000435859	0.0353046
Commd3	protein_coding	0.517719	0.000244234	0.019783
Snx6	protein_coding	0.519578	0.00057198	0.0463304
Gstm7	protein_coding	0.520098	0.000109506	0.00887
RGD1563099	protein_coding	0.520253	0.000237723	0.0192556
Anapc2	protein_coding	0.520487	0.000536539	0.0434597
Cyb5r4	protein_coding	0.521783	0.00043422	0.0351718
Actr1a	protein_coding	0.52201	0.000494468	0.0400519
Aldh7a1	protein_coding	0.523143	0.000169601	0.0137377
Napa	protein_coding	0.523156	4.18e-05	0.00338925
RGD1311783	protein_coding	0.523916	0.000359275	0.0291012
Rab5c	protein_coding	0.524118	2.84e-05	0.00230365
Drg1	protein_coding	0.524474	0.000119726	0.00969779
Rbp4	protein_coding	0.527284	0.000505717	0.0409631
Cnot11	protein_coding	0.529328	0.000178955	0.0144953
Eif2b5	protein_coding	0.530305	0.000251394	0.0203629
Ddb1	protein_coding	0.530385	9.38e-05	0.00759426
Pggt1b	protein_coding	0.530401	0.000469169	0.0380027
Rad23b	protein_coding	0.530995	0.000401233	0.0324998
Bloc1s1	protein_coding	0.531778	0.000132953	0.0107692
RGD1308430	protein_coding	0.532443	0.000482381	0.0390728
Urod	protein_coding	0.532729	0.00041647	0.033734
Bloc1s5	protein_coding	0.533255	0.000280107	0.0226886
Micu1	protein_coding	0.533649	0.00042766	0.0346404
Gpkow	protein_coding	0.533664	0.000572217	0.0463496
Rprd1b	protein_coding	0.533965	0.000414223	0.0335521
Eid1	protein_coding	0.534018	0.000572007	0.0463325
Mrpl34	protein_coding	0.534228	0.000179403	0.0145317
Rttn	protein_coding	0.53431	0.000495969	0.0401735
Stoml2	protein_coding	0.534393	0.000343172	0.027797
Slbp	protein_coding	0.535911	0.000100795	0.00816437
Elac2	protein_coding	0.537237	0.000162398	0.0131542
Blmh	protein_coding	0.538727	0.0004709	0.0381429
Vdac1	protein_coding	0.539039	0.000548293	0.0444118
Cops5	protein_coding	0.539318	0.000124599	0.0100925
Edem2	protein_coding	0.539453	0.00019927	0.0161409
Atp6v1g1	protein_coding	0.539474	6.56e-05	0.00531261
Aga	protein_coding	0.539858	0.000541982	0.0439005
Anapc5	protein_coding	0.540303	5.39e-06	0.000436993
Ankfy1	protein_coding	0.541325	0.000435557	0.0352801
Tspan4	protein_coding	0.542103	0.000506718	0.0410442
Gja4	protein_coding	0.543987	0.000387504	0.0313878
Ccdc22	protein_coding	0.544157	0.000200828	0.0162671
Dip2a	protein_coding	0.544481	0.000593159	0.0480459
Nipsnap3b	protein_coding	0.544797	9.33e-05	0.00755674
Lin7c	protein_coding	0.544924	0.000285457	0.023122
Gdi2	protein_coding	0.545757	0.000119747	0.00969949
Dis3l	protein_coding	0.546146	0.000517881	0.0419484
Fam160b2	protein_coding	0.547708	0.000154225	0.0124922
Sugt1	protein_coding	0.547736	0.00022605	0.01831
Hsbp1	protein_coding	0.549663	6.21e-05	0.0050283
mrpl11	protein_coding	0.549811	0.000150004	0.0121504
Ndufa10l1	protein_coding	0.550037	0.000174983	0.0141736
Smad2	protein_coding	0.550272	9.72e-05	0.00786958
Dhps	protein_coding	0.550966	0.000555703	0.0450119
Map2k2	protein_coding	0.551107	0.000329425	0.0266834
Fkbp3	protein_coding	0.551259	0.000319526	0.0258816
Vipas39	protein_coding	0.551655	9.91e-05	0.00802373
Phax	protein_coding	0.552057	0.000559861	0.0453487
Fundc1	protein_coding	0.552095	0.000569175	0.0461031
Cd164	protein_coding	0.552314	0.000448977	0.0363671
Tinf2	protein_coding	0.552556	0.000499123	0.040429
Mterfd2	protein_coding	0.552839	0.000543817	0.0440492
Rgl3	protein_coding	0.553068	0.000229539	0.0185927
Rps27a	protein_coding	0.553328	0.000293951	0.02381
Dtd1	protein_coding	0.553979	0.000436298	0.0353401
Itpa	protein_coding	0.556248	0.000586436	0.0475013
Zbtb24	protein_coding	0.556586	0.000584131	0.0473146
Chrnb1	protein_coding	0.557733	5.74e-05	0.00465227
Ints4	protein_coding	0.558126	7.54e-06	0.000610689
Akap10	protein_coding	0.558399	5.68e-05	0.00460439
Snta1	protein_coding	0.559332	0.000271451	0.0219875
Nedd8	protein_coding	0.560116	2.21e-05	0.00178907
Dars	protein_coding	0.560466	0.000159561	0.0129244
Ube2q1	protein_coding	0.561845	0.000392662	0.0318056
Igbp1	protein_coding	0.56205	0.000283136	0.022934
Bloc1s6	protein_coding	0.562763	0.000328722	0.0266265
Msantd4	protein_coding	0.563664	0.000103786	0.0084067
Taf13	protein_coding	0.564013	7.2e-05	0.00583097
Cct7	protein_coding	0.564324	1.93e-05	0.00156701
Samm50	protein_coding	0.565157	4.3e-06	0.000348076
Oxsr1	protein_coding	0.565221	0.000250256	0.0202708
Rilpl2	protein_coding	0.566048	0.00024236	0.0196312
Ict1	protein_coding	0.56636	0.000203223	0.016461
Fbxo7	protein_coding	0.566497	0.000218319	0.0176839
Anxa6	protein_coding	0.566888	1.55e-05	0.00125762
Cwc15	protein_coding	0.567448	0.000573544	0.0464571
Shmt2	protein_coding	0.567964	2.71e-05	0.00219157
LOC684427	protein_coding	0.568132	0.000527255	0.0427076
Dynll2	protein_coding	0.568629	0.000172254	0.0139526
Cpn2	protein_coding	0.569397	0.000182762	0.0148037
Abcb6	protein_coding	0.569588	0.000507381	0.0410978
Tarbp2	protein_coding	0.56972	0.000245687	0.0199007
Stx8	protein_coding	0.569977	6.27e-05	0.00507852
Csnk2a1	protein_coding	0.57057	0.00015436	0.0125032
Ubxn1	protein_coding	0.571937	0.000131732	0.0106703
Cpsf3l	protein_coding	0.572065	0.000121104	0.00980942
Mrpl20	protein_coding	0.572204	0.000200135	0.0162109
Thyn1	protein_coding	0.572215	0.000356757	0.0288973
Gart	protein_coding	0.572659	0.000457932	0.0370925
Sh2b3	protein_coding	0.573066	0.000294639	0.0238658
Slc25a17	protein_coding	0.573131	0.000128179	0.0103825
Sae1	protein_coding	0.573804	0.000187366	0.0151767
Vps29	protein_coding	0.573914	0.000428564	0.0347137
Hs1bp3	protein_coding	0.574479	0.000562897	0.0455947
Rtfdc1	protein_coding	0.574929	0.000144948	0.0117408
Cog2	protein_coding	0.575057	0.000274054	0.0221984
Pex7	protein_coding	0.575837	0.000515074	0.041721
Tti2	protein_coding	0.576767	7.47e-05	0.00605462
Arl8a	protein_coding	0.577542	0.000159416	0.0129127
Vps35	protein_coding	0.577629	0.000304916	0.0246982
Dnaja3	protein_coding	0.577636	6.18e-05	0.00500385
Actr10	protein_coding	0.57773	6.99e-05	0.00566363
Pank4	protein_coding	0.577747	0.000142334	0.011529
Ilk	protein_coding	0.578395	0.000139392	0.0112908
Hars	protein_coding	0.578436	0.000486554	0.0394109
Eaf1	protein_coding	0.578467	0.00014031	0.0113651
Rabep2	protein_coding	0.578488	4.54e-05	0.00367561
Zfp157	protein_coding	0.578786	0.000533327	0.0431995
Snrnp200	protein_coding	0.579503	0.000134928	0.0109292
Aadat	protein_coding	0.579637	8.08e-05	0.00654375
Lemd2	protein_coding	0.580022	6.31e-05	0.00511265
RGD1564887	protein_coding	0.580317	0.000302588	0.0245097
Tfam	protein_coding	0.580853	0.000260416	0.0210937
Mrps15	protein_coding	0.582523	9.3e-05	0.00753278
Golph3	protein_coding	0.582701	0.000203436	0.0164783
Crbn	protein_coding	0.583045	0.000183699	0.0148796
Serpinf1	protein_coding	0.583276	0.000168808	0.0136735
Nono	protein_coding	0.583317	0.000177718	0.0143952
Ghitm	protein_coding	0.583353	3.86e-05	0.00312402
Ube2v1	protein_coding	0.58451	3.49e-05	0.00282805
Jagn1	protein_coding	0.584894	2.06e-05	0.00167059
Trmt112	protein_coding	0.585581	6.91e-05	0.00559874
Myg1	protein_coding	0.586029	0.000294016	0.0238153
Zfp394	protein_coding	0.586047	0.000309682	0.0250842
Tceanc2	protein_coding	0.58665	0.000185548	0.0150294
Ino80e	protein_coding	0.587033	0.000378397	0.0306502
Lancl2	protein_coding	0.587134	0.000541931	0.0438964
Mrps18c	protein_coding	0.587143	0.00041912	0.0339487
Creb3	protein_coding	0.587713	0.000319199	0.0258552
LOC361635	protein_coding	0.589192	0.000607115	0.0491763
Gorasp1	protein_coding	0.589246	0.000509507	0.0412701
RGD1305089	protein_coding	0.5894	0.000411703	0.033348
Galns	protein_coding	0.589427	0.000366761	0.0297076
Cct8	protein_coding	0.589548	0.000108731	0.00880724
Ube2l3	protein_coding	0.591433	2.36e-06	0.000191541
Cops4	protein_coding	0.592049	0.000330572	0.0267763
Brd9	protein_coding	0.592297	0.000287271	0.0232689
Prdx2	protein_coding	0.592611	0.000377054	0.0305414
Atg14	protein_coding	0.59369	0.000362867	0.0293922
Tiprl	protein_coding	0.594486	0.000485968	0.0393634
Abcf3	protein_coding	0.594554	0.000285361	0.0231142
Chuk	protein_coding	0.595091	0.000287303	0.0232716
Aco2	protein_coding	0.595565	0.000103703	0.00839995
Kdelr1	protein_coding	0.59563	0.000110834	0.00897759
Hexa	protein_coding	0.595847	0.000121819	0.00986736
RGD1307752	protein_coding	0.596208	5.01e-05	0.0040611
Vdac2	protein_coding	0.59639	0.000175035	0.0141778
Isca1	protein_coding	0.597278	0.000169655	0.013742
Rab2a	protein_coding	0.597369	9.95e-06	0.000805723
LOC691807	protein_coding	0.597771	0.000229977	0.0186282
Mvb12a	protein_coding	0.59816	0.000254029	0.0205763
Pdrg1	protein_coding	0.598588	0.000402094	0.0325696
Ctnna1	protein_coding	0.598916	0.000263928	0.0213782
LOC100912081	protein_coding	0.599146	0.000279316	0.0226246
Map3k10	protein_coding	0.599333	0.000551694	0.0446872
Sars2	protein_coding	0.59965	0.000343245	0.0278028
Smpd2	protein_coding	0.599912	0.000505252	0.0409254
Mrpl40	protein_coding	0.600078	0.000127737	0.0103467
Gnptg	protein_coding	0.600313	4.83e-05	0.00390878
Metap1	protein_coding	0.600492	0.000377422	0.0305712
Ccnc	protein_coding	0.600749	0.000524428	0.0424786
Kit	protein_coding	0.60104	0.00059406	0.0481189
Ninj1	protein_coding	0.601077	0.000592615	0.0480018
Colgalt1	protein_coding	0.602111	0.000422495	0.0342221
Narg2	protein_coding	0.602145	0.000349292	0.0282927
Snx19	protein_coding	0.602366	0.000447562	0.0362525
Snx25	protein_coding	0.602508	0.000203959	0.0165206
Efr3a	protein_coding	0.602799	0.000578379	0.0468487
Exoc3	protein_coding	0.603359	0.00036018	0.0291746
Trmt1	protein_coding	0.604198	0.000504029	0.0408264
Mrpl3	protein_coding	0.604992	3.98e-05	0.00322617
Dnajc16	protein_coding	0.605301	0.000208096	0.0168558
Nek4	protein_coding	0.605613	0.00045606	0.0369409
Ang2	protein_coding	0.606047	0.000505458	0.0409421
Sssca1	protein_coding	0.606143	8.83e-05	0.00715236
Mmadhc	protein_coding	0.606751	0.000522652	0.0423348
Arpc5	protein_coding	0.607463	3.36e-05	0.00271927
Flii	protein_coding	0.607527	0.000332076	0.0268982
Ube3c	protein_coding	0.607531	0.000159546	0.0129232
Pik3r2	protein_coding	0.607776	0.000409873	0.0331997
Mccc2	protein_coding	0.608161	0.000160559	0.0130053
Psme1	protein_coding	0.608697	0.000310059	0.0251148
Atp6v0e1	protein_coding	0.608767	0.000308894	0.0250204
Mrps18a	protein_coding	0.608885	0.000466725	0.0378047
Ndufa12	protein_coding	0.609222	5.83e-05	0.00472181
Commd10	protein_coding	0.609229	0.000408193	0.0330637
Atp5sl	protein_coding	0.609523	0.000114026	0.00923607
Clpp	protein_coding	0.609616	0.00050252	0.0407041
Stk25	protein_coding	0.609836	0.0001257	0.0101817
Dph3	protein_coding	0.609961	0.000162127	0.0131322
Uhmk1	protein_coding	0.611391	0.0001787	0.0144747
Fbxl5	protein_coding	0.611617	0.000279991	0.0226793
Pex3	protein_coding	0.611623	0.000256927	0.0208111
Nod1	protein_coding	0.611805	0.000248948	0.0201648
Chchd3	protein_coding	0.612005	0.000451682	0.0365863
Tmem38b	protein_coding	0.61249	0.00041596	0.0336928
Mnf1	protein_coding	0.612543	5.1e-05	0.00413102
Rtn4ip1	protein_coding	0.612857	0.000509906	0.0413024
RGD1359108	protein_coding	0.612877	0.000494215	0.0400314
Trappc6b	protein_coding	0.613008	8.67e-05	0.00702345
Rdh10	protein_coding	0.613384	0.00051293	0.0415473
F7	protein_coding	0.613551	0.00010523	0.00852362
Mrps27	protein_coding	0.615165	0.000256961	0.0208138
Dera	protein_coding	0.615785	0.000288886	0.0233998
Mkrn2	protein_coding	0.615844	0.000585483	0.0474241
Tceb3	protein_coding	0.616032	0.00056783	0.0459943
Aatf	protein_coding	0.616151	0.000183525	0.0148655
Ubl3	protein_coding	0.616355	0.000170744	0.0138303
Scrn3	protein_coding	0.61659	0.000373987	0.0302929
Arpc4	protein_coding	0.61743	2.83e-05	0.00229403
Ap5m1	protein_coding	0.618171	9.81e-05	0.00794255
Impa2	protein_coding	0.618321	0.000433694	0.0351292
G6pc3	protein_coding	0.618347	0.000538402	0.0436106
Pnpt1	protein_coding	0.618716	0.000161925	0.013116
Hps6	protein_coding	0.6193	0.000349629	0.0283199
RGD1311345	protein_coding	0.61948	2.32e-05	0.00188007
Habp4	protein_coding	0.619644	8.14e-05	0.00659025
Prdx3	protein_coding	0.619913	3.4e-05	0.00275662
Oma1	protein_coding	0.620228	0.000557205	0.0451336
Gtf3c6	protein_coding	0.620371	0.000431914	0.034985
Usp46	protein_coding	0.620462	0.000127483	0.0103262
Chkb	protein_coding	0.620583	0.0002071	0.0167751
Efhd2	protein_coding	0.620745	0.000107438	0.00870252
Mrpl23	protein_coding	0.620825	0.000129627	0.0104998
Plekhb2	protein_coding	0.620879	0.000142121	0.0115118
Polr2j	protein_coding	0.62321	1.6e-05	0.00129195
Cmas	protein_coding	0.623378	3.3e-05	0.00267507
Tomm22	protein_coding	0.623473	2.2e-05	0.00178582
Ufm1	protein_coding	0.623485	0.000239771	0.0194214
Dctn3l1	protein_coding	0.623808	2.84e-05	0.00230376
Atpaf2	protein_coding	0.623905	0.00016962	0.0137392
Eftud1	protein_coding	0.624835	0.00027052	0.0219121
Nfkbib	protein_coding	0.624895	0.000146243	0.0118457
Bola3	protein_coding	0.625025	0.000242216	0.0196195
Zwint	protein_coding	0.625186	0.000342597	0.0277503
Ndufs1	protein_coding	0.625298	0.00034887	0.0282585
Emc1	protein_coding	0.625759	0.000143094	0.0115906
Cdipt	protein_coding	0.626261	0.000154627	0.0125248
Amz2	protein_coding	0.626278	0.000158055	0.0128025
Aars2	protein_coding	0.627176	0.000470395	0.038102
Lrrc47	protein_coding	0.627526	0.000165838	0.0134329
Rps6ka4	protein_coding	0.628354	0.000539005	0.0436594
Mrpl22	protein_coding	0.628805	0.000283453	0.0229597
Laptm4a	protein_coding	0.628892	0.000388676	0.0314828
Slc15a4	protein_coding	0.62962	8.46e-05	0.00685041
Vps4b	protein_coding	0.630026	0.000112848	0.0091407
Coq6	protein_coding	0.630206	0.000509032	0.0412316
Aarsd1	protein_coding	0.630354	0.00047437	0.038424
Anxa11	protein_coding	0.63043	0.000164591	0.0133318
Rnf115	protein_coding	0.630708	2.34e-05	0.00189871
H3f3b	protein_coding	0.63075	0.000393021	0.0318347
Vps72	protein_coding	0.630902	0.000539655	0.0437121
Zfyve20	protein_coding	0.631001	0.000470498	0.0381104
Nipsnap1	protein_coding	0.631292	0.000617132	0.0499877
Arl1	protein_coding	0.631539	0.000547659	0.0443604
Nsfl1c	protein_coding	0.631663	0.000349363	0.0282984
Rexo4	protein_coding	0.632128	0.00018271	0.0147995
Med11	protein_coding	0.632178	0.000548199	0.0444041
Xrcc6	protein_coding	0.632416	0.000199951	0.016196
RGD1565965	protein_coding	0.633105	6.29e-05	0.00509664
Atp5b	protein_coding	0.633217	0.000572667	0.046386
Psmd2	protein_coding	0.633944	2.98e-05	0.00241393
Vps33b	protein_coding	0.634485	0.000126807	0.0102714
Rab8a	protein_coding	0.634686	3.63e-05	0.00293849
Ubiad1	protein_coding	0.634724	0.000491679	0.039826
Pomk	protein_coding	0.634927	0.000503161	0.040756
Gpr107	protein_coding	0.635071	0.000250028	0.0202523
Mrpl21	protein_coding	0.635732	0.000185526	0.0150276
Agxt	protein_coding	0.635806	0.000322093	0.0260896
Osgep	protein_coding	0.6362	0.000278513	0.0225595
Mrpl44	protein_coding	0.636231	0.000433713	0.0351308
Cpt2	protein_coding	0.637004	0.00025848	0.0209369
Atad3a	protein_coding	0.637012	0.000142754	0.0115631
Efna1	protein_coding	0.637122	0.000151403	0.0122637
Prpf4	protein_coding	0.637473	0.000601625	0.0487316
Cdk10	protein_coding	0.63755	0.00019173	0.0155301
Ehd1	protein_coding	0.637634	9.53e-06	0.000771542
Atm	protein_coding	0.639736	2.81e-05	0.00227569
Klhl20	protein_coding	0.639742	0.000451846	0.0365995
Fance	protein_coding	0.639801	0.000578047	0.0468218
LOC678956	protein_coding	0.640027	0.0003089	0.0250209
Stk36	protein_coding	0.641293	0.000288699	0.0233846
Ppp1r11	protein_coding	0.641297	5.64e-05	0.00456664
Nrp2	protein_coding	0.641386	0.000232392	0.0188237
Atad1	protein_coding	0.641655	0.000574918	0.0465683
Tex261	protein_coding	0.642131	0.00060773	0.0492262
MGC94335	protein_coding	0.642294	0.000406419	0.0329199
Pusl1	protein_coding	0.642334	8.24e-05	0.00667057
Slc12a4	protein_coding	0.64309	0.000141809	0.0114865
Rnf168	protein_coding	0.643505	0.000251493	0.0203709
Snw1	protein_coding	0.64386	0.00030844	0.0249836
Pex12	protein_coding	0.644336	2.12e-06	0.000171409
Atg12	protein_coding	0.644568	0.000399479	0.0323578
Ctsc	protein_coding	0.645486	0.000160712	0.0130177
RGD735029	protein_coding	0.646155	0.00045352	0.0367351
Mrps30	protein_coding	0.646614	0.000471463	0.0381885
Trim23	protein_coding	0.647502	0.00027596	0.0223527
Chchd5	protein_coding	0.647748	0.000141795	0.0114854
Pdcd2	protein_coding	0.648404	7.37e-05	0.00597127
Atp6v1e1	protein_coding	0.648613	0.000254627	0.0206248
Umps	protein_coding	0.648831	0.000608248	0.0492681
Atr	protein_coding	0.648932	0.000220664	0.0178738
Pole	protein_coding	0.649759	0.000209464	0.0169666
Klhdc10	protein_coding	0.65003	0.000240587	0.0194875
L3mbtl2	protein_coding	0.650194	8.15e-05	0.00660552
Atg4b	protein_coding	0.650436	2.35e-05	0.00190661
Malsu1	protein_coding	0.651309	0.000428469	0.034706
Med15	protein_coding	0.651515	0.000442324	0.0358282
Rnd3	protein_coding	0.651682	3.39e-05	0.00274274
Ankzf1	protein_coding	0.652271	0.00023665	0.0191686
Fam175b	protein_coding	0.652596	0.000462668	0.0374761
Toe1	protein_coding	0.65344	9.14e-05	0.00740006
Gsr	protein_coding	0.653872	0.000124099	0.010052
Clta	protein_coding	0.653921	0.00045666	0.0369894
Ankh	protein_coding	0.654018	0.000278421	0.0225521
Xab2	protein_coding	0.654031	1.33e-05	0.00107404
Ctnnbl1	protein_coding	0.654284	7.17e-06	0.000580862
Wdr24	protein_coding	0.654731	0.000224996	0.0182247
Pop4	protein_coding	0.654978	0.000154734	0.0125335
RGD1563242	protein_coding	0.655496	0.000114531	0.00927703
Polr2b	protein_coding	0.655586	0.000454165	0.0367874
Pebp1	protein_coding	0.655741	0.000592132	0.0479627
Cttn	protein_coding	0.65632	3.36e-05	0.00271815
Acp2	protein_coding	0.656323	8.79e-05	0.00711607
Nme7	protein_coding	0.657051	0.000471538	0.0381946
Psmb5	protein_coding	0.657256	3.92e-05	0.00317153
Mccc1	protein_coding	0.658875	0.00044392	0.0359575
Det1	protein_coding	0.659486	7.95e-05	0.00643893
Cyp20a1	protein_coding	0.659678	0.000195782	0.0158583
Trap1	protein_coding	0.660403	0.000512427	0.0415065
Pcid2	protein_coding	0.660771	4.62e-05	0.00374056
Dirc2	protein_coding	0.661115	0.000266318	0.0215718
Dtd2	protein_coding	0.661435	9.17e-05	0.00743057
Rbm42	protein_coding	0.661436	3.16e-05	0.00255672
Lrrc59	protein_coding	0.661475	0.000572106	0.0463406
Tmem161a	protein_coding	0.662	0.000188744	0.0152883
Phf5a	protein_coding	0.66202	8.21e-05	0.00664878
Nup85	protein_coding	0.663392	0.000283179	0.0229375
Pmpcb	protein_coding	0.663617	0.000183175	0.0148372
Katna1	protein_coding	0.663621	0.00049458	0.040061
Phkg2	protein_coding	0.663892	7.93e-05	0.00642391
Rpsa	protein_coding	0.664001	0.000150041	0.0121533
RGD1307947	protein_coding	0.666023	0.000211932	0.0171665
Ttll12	protein_coding	0.666417	0.000105356	0.00853382
RGD1303003	protein_coding	0.666955	0.00044302	0.0358846
Cog6	protein_coding	0.667284	0.000339291	0.0274825
Xpnpep1	protein_coding	0.667625	6.85e-05	0.00555148
Ssu72	protein_coding	0.667802	4.32e-05	0.00350288
Jkamp	protein_coding	0.668077	0.000464248	0.0376041
Ikbkb	protein_coding	0.668337	0.000488797	0.0395926
Chmp3	protein_coding	0.668779	0.000321397	0.0260332
RGD1307262	protein_coding	0.669405	2.79e-05	0.00225865
Ctsb	protein_coding	0.670128	0.000407984	0.0330467
Pds5a	protein_coding	0.670625	0.000231422	0.0187452
Gfm1	protein_coding	0.670639	2.59e-05	0.00209731
Idh3B	protein_coding	0.670733	0.000293673	0.0237875
Ado	protein_coding	0.67081	0.000225641	0.0182769
Sharpin	protein_coding	0.670818	0.000160982	0.0130396
Eif3d	protein_coding	0.671034	0.000108846	0.00881652
Ddx47	protein_coding	0.671825	0.000148781	0.0120513
Crnkl1	protein_coding	0.672047	0.000188237	0.0152472
Upf3a	protein_coding	0.672249	0.00021835	0.0176864
Lzts2	protein_coding	0.672536	0.000475041	0.0384783
LOC100360501	protein_coding	0.672893	5.17e-06	0.000418437
Med27	protein_coding	0.672947	0.000281804	0.0228261
Pnkp	protein_coding	0.673523	9.68e-05	0.00783797
Top1mt	protein_coding	0.673838	3.73e-05	0.00301983
Slc50a1	protein_coding	0.674646	0.000235624	0.0190856
RGD1306954	protein_coding	0.675186	0.000153866	0.0124631
Mvp	protein_coding	0.675678	6.55e-05	0.00530562
Ccdc97	protein_coding	0.676417	8.01e-05	0.00648571
Siae	protein_coding	0.676441	0.000559541	0.0453228
Dgat1	protein_coding	0.677124	0.000160295	0.0129839
Acad9	protein_coding	0.677177	0.000256971	0.0208147
Ap3d1	protein_coding	0.677375	0.000370266	0.0299915
Dsc2	protein_coding	0.677654	0.000583439	0.0472586
Fam20a	protein_coding	0.678052	0.000451745	0.0365914
Pold4	protein_coding	0.678159	0.000469586	0.0380365
Pgam1	protein_coding	0.679591	0.00024746	0.0200443
Mrpl19	protein_coding	0.679892	0.000117969	0.00955551
Chrac1	protein_coding	0.681344	0.000502965	0.0407401
Dgcr14	protein_coding	0.681501	0.000571927	0.0463261
Ndufb7	protein_coding	0.681692	0.000283911	0.0229968
Ginm1	protein_coding	0.682097	1.15e-05	0.000929165
Taf7	protein_coding	0.682579	7.79e-05	0.00631039
Phykpl	protein_coding	0.682645	0.000290483	0.0235291
Exd2	protein_coding	0.682968	0.000412406	0.0334049
Ino80c	protein_coding	0.683901	5.56e-05	0.00450277
Shpk	protein_coding	0.684047	0.000278765	0.02258
LOC687295	protein_coding	0.685101	6.39e-06	0.000517418
Ash2l	protein_coding	0.685842	0.000245572	0.0198913
Tomm70a	protein_coding	0.685844	0.000205508	0.0166462
Slc25a27	protein_coding	0.686008	0.000191623	0.0155215
Zbtb37	protein_coding	0.686316	0.000321721	0.0260594
Psmc1	protein_coding	0.687169	0.0001627	0.0131787
Nubp1	protein_coding	0.687185	4.56e-05	0.00369134
Fam103a1	protein_coding	0.687642	0.000374306	0.0303188
RGD1565010	protein_coding	0.687668	1.47e-06	0.000118831
Slc20a2	protein_coding	0.68806	0.000417345	0.0338049
Hddc2	protein_coding	0.688118	0.00044234	0.0358295
Acp6	protein_coding	0.688301	6.48e-05	0.0052451
RGD1311021	protein_coding	0.688301	0.000173199	0.0140291
Ptpra	protein_coding	0.688404	0.000544745	0.0441244
Mb21d2	protein_coding	0.688406	0.000504473	0.0408623
Dnttip1	protein_coding	0.688539	5.64e-05	0.00456741
Glrx3	protein_coding	0.6888	9.02e-05	0.00730479
Spg7	protein_coding	0.689073	2.64e-05	0.00213631
Mettl3	protein_coding	0.689187	0.000141635	0.0114724
Fuca1	protein_coding	0.68928	2.69e-05	0.00217551
Lcat	protein_coding	0.689828	0.000432116	0.0350014
Atp6v1c1	protein_coding	0.690317	9.98e-06	0.000808315
Zrsr1	protein_coding	0.690704	0.00061079	0.049474
Pla2g12b	protein_coding	0.691221	0.000273255	0.0221336
Snx4	protein_coding	0.691483	0.000274993	0.0222745
Asna1	protein_coding	0.692902	0.000212391	0.0172037
Qsox1	protein_coding	0.693077	0.000485946	0.0393616
Kctd3	protein_coding	0.693123	0.000506481	0.041025
Dync1li1	protein_coding	0.693226	0.000341004	0.0276213
Lcmt1	protein_coding	0.693492	0.000363847	0.0294716
Mtmr9	protein_coding	0.693838	0.000340664	0.0275938
Kdelr2	protein_coding	0.694983	9.66e-05	0.00782471
Cnih4	protein_coding	0.69505	0.000379104	0.0307074
Trove2	protein_coding	0.695186	0.000467938	0.037903
Armc9	protein_coding	0.695235	0.000496336	0.0402032
Atg7	protein_coding	0.695322	8.66e-05	0.00701445
Sh3rf1	protein_coding	0.696063	0.000482557	0.0390871
Ano10	protein_coding	0.696582	3.14e-05	0.00254632
Mrpl10	protein_coding	0.696678	9.57e-05	0.00774841
Anapc4	protein_coding	0.697923	8.71e-05	0.00705788
Hist2h4	protein_coding	0.69796	0.000105276	0.00852733
Ptges2	protein_coding	0.698551	0.000290257	0.0235108
LOC100911986	protein_coding	0.698586	0.000160839	0.013028
Dus3l	protein_coding	0.698865	2.15e-05	0.00174396
Vps16	protein_coding	0.699575	0.000277452	0.0224736
Vta1	protein_coding	0.699842	0.000308683	0.0250033
Atp1b3	protein_coding	0.70029	0.000125934	0.0102006
Psmd13	protein_coding	0.700879	8.47e-05	0.0068573
Slc25a2	protein_coding	0.702521	2.97e-05	0.0024059
Ndufa8	protein_coding	0.703089	8.31e-05	0.00673023
Mrpl46	protein_coding	0.703355	1.22e-05	0.000988627
Mtmr10	protein_coding	0.703824	5.69e-05	0.00460943
Dnajc28	protein_coding	0.70411	0.000393068	0.0318385
Sar1a	protein_coding	0.704803	3.02e-05	0.00244818
Dnajc10	protein_coding	0.704859	2.46e-05	0.00199523
Il17ra	protein_coding	0.705153	0.000181074	0.014667
Psmd8	protein_coding	0.705995	0.000572895	0.0464045
Uqcrc1	protein_coding	0.706409	9.88e-05	0.00800265
Exosc9	protein_coding	0.706848	8.7e-05	0.00704497
Crip2	protein_coding	0.706882	0.000260098	0.021068
Dbt	protein_coding	0.707491	0.000324503	0.0262848
Gtpbp10	protein_coding	0.707681	0.000271962	0.0220289
Utp23	protein_coding	0.708039	0.000360563	0.0292056
Srp14	protein_coding	0.708133	0.000123721	0.0100214
Dnajc8	protein_coding	0.708434	8.39e-05	0.00679384
Psma3l	protein_coding	0.708765	0.00060537	0.049035
Cnbp	protein_coding	0.709223	0.000389127	0.0315193
LOC100361934	protein_coding	0.70958	0.000286914	0.02324
Ddx1	protein_coding	0.71042	0.000169349	0.0137173
Sri	protein_coding	0.710457	0.000129928	0.0105242
Cc2d1b	protein_coding	0.710865	4.67e-05	0.00378389
Coq5	protein_coding	0.711294	0.000449344	0.0363968
Amn1	protein_coding	0.71149	0.000138108	0.0111867
RGD1565784	protein_coding	0.711853	0.000199825	0.0161858
Letmd1	protein_coding	0.71232	0.000165913	0.0134389
Psmc4	protein_coding	0.712568	2.16e-05	0.00174762
Copa	protein_coding	0.712743	0.000285399	0.0231173
Lsm3	protein_coding	0.712905	0.000582967	0.0472204
Atg3	protein_coding	0.713033	1.06e-05	0.000860045
Slc35a5	protein_coding	0.713881	0.00022535	0.0182534
Bckdhb	protein_coding	0.714184	0.000550353	0.0445786
Dctn5	protein_coding	0.714244	0.000613415	0.0496866
Clec14a	protein_coding	0.715173	0.000239381	0.0193899
Psmc3ip	protein_coding	0.71559	0.000272117	0.0220415
Bcl7b	protein_coding	0.715798	0.000227912	0.0184608
Coq9	protein_coding	0.716154	0.000163342	0.0132307
Akr1a1	protein_coding	0.716174	7.73e-05	0.00625732
Galk1	protein_coding	0.716794	3.84e-05	0.00311368
Wdr60	protein_coding	0.716973	7.13e-05	0.00577704
Snapc5	protein_coding	0.717701	0.000136893	0.0110883
Fam96b	protein_coding	0.718189	0.000219618	0.0177891
Myl12a	protein_coding	0.718246	0.00033156	0.0268564
RGD1311847	protein_coding	0.71874	0.000143472	0.0116212
Timm21	protein_coding	0.718884	0.000138617	0.011228
Timm17a	protein_coding	0.718908	0.000360235	0.029179
Psmb1	protein_coding	0.719398	0.000397295	0.0321809
Dynlrb1	protein_coding	0.719559	0.000144966	0.0117422
Eif6	protein_coding	0.71958	6.85e-05	0.0055447
Lztr1	protein_coding	0.71959	1.34e-05	0.00108373
Tubgcp3	protein_coding	0.719887	0.000247354	0.0200357
Ppp1r7	protein_coding	0.720048	8.85e-05	0.00716506
Mrpl32	protein_coding	0.720781	0.00010671	0.00864348
Supv3l1	protein_coding	0.720939	1.29e-05	0.00104169
Nmt1	protein_coding	0.722475	6.76e-05	0.00547249
Vps36	protein_coding	0.722912	1.88e-05	0.00152059
MGC94207	protein_coding	0.723009	7.26e-07	5.88e-05
Thoc3	protein_coding	0.723982	0.000163199	0.0132191
Pdzd2	protein_coding	0.72437	0.000111629	0.00904193
Vkorc1l1	protein_coding	0.725081	0.00058969	0.0477649
Sf3a3	protein_coding	0.725436	0.000505405	0.0409378
Tmx2	protein_coding	0.725838	1.37e-05	0.00111268
Eif1ax	protein_coding	0.726015	0.000556713	0.0450938
Dcps	protein_coding	0.726141	0.000167662	0.0135806
Poglut1	protein_coding	0.726817	0.000228567	0.0185139
Med6	protein_coding	0.727501	0.000154023	0.0124758
Brk1	protein_coding	0.728167	0.00024715	0.0200191
Wwp2	protein_coding	0.728675	0.000153191	0.0124085
RGD1560723	protein_coding	0.729021	0.000361389	0.0292725
Spr	protein_coding	0.729735	0.000385038	0.0311881
Ugcg	protein_coding	0.729852	0.000444654	0.036017
Mrpl37	protein_coding	0.729898	0.000188907	0.0153015
Cdk5rap3	protein_coding	0.730477	6.6e-05	0.0053488
Scly	protein_coding	0.731413	0.000532384	0.0431231
Copg1	protein_coding	0.731533	0.000557838	0.0451849
Lyn	protein_coding	0.732414	0.000343224	0.0278012
Hbp1	protein_coding	0.733361	0.000262867	0.0212922
Srprb	protein_coding	0.733563	4.11e-05	0.00332963
Cpsf4	protein_coding	0.733639	0.000119137	0.0096501
Nucks1	protein_coding	0.733783	0.000241618	0.019571
Wrb	protein_coding	0.734152	0.000577985	0.0468168
LOC680097	protein_coding	0.734181	0.000123943	0.0100394
Nucb1	protein_coding	0.734829	3.66e-05	0.00296801
M6pr	protein_coding	0.73537	2.46e-05	0.00198888
Eif4a3	protein_coding	0.735606	0.000137356	0.0111258
Mrps17	protein_coding	0.736686	0.000119715	0.00969688
Ppt1	protein_coding	0.736695	0.000438075	0.0354841
Uri1	protein_coding	0.736922	8.68e-05	0.0070317
Sox18	protein_coding	0.736929	0.000117148	0.00948902
Nsun4	protein_coding	0.737125	7.12e-05	0.00576793
Pdcl3	protein_coding	0.737181	0.000486612	0.0394156
Serhl2	protein_coding	0.737736	0.000206673	0.0167405
Coq3	protein_coding	0.737774	0.000110854	0.0089792
Prosc	protein_coding	0.737962	0.000230966	0.0187082
Ppil2	protein_coding	0.738152	9.26e-06	0.000750041
Mrpl27	protein_coding	0.738848	0.000101332	0.00820791
Ipo5	protein_coding	0.739346	0.000368017	0.0298093
Dctn6	protein_coding	0.73952	0.000397145	0.0321687
Ercc6	protein_coding	0.739754	0.00029596	0.0239728
Dpy30	protein_coding	0.739874	8.84e-05	0.00716304
Snap47	protein_coding	0.740456	0.000143118	0.0115925
Rexo2	protein_coding	0.740887	6.88e-05	0.00557377
Abcb8	protein_coding	0.741314	0.000111663	0.00904468
Gpx1	protein_coding	0.741525	0.000135903	0.0110082
Mlh3	protein_coding	0.741948	0.000548615	0.0444378
Dnajc7	protein_coding	0.742111	0.000141212	0.0114381
Zfp865	protein_coding	0.742194	8.94e-06	0.000724509
Slc26a6	protein_coding	0.742291	0.000457163	0.0370302
Zfp217	protein_coding	0.742538	8.54e-05	0.0069143
Zmat2	protein_coding	0.742822	1.99e-05	0.0016105
Tubg1	protein_coding	0.743674	4.48e-05	0.00363179
Gss	protein_coding	0.743686	8.88e-05	0.00718947
Fn3krp	protein_coding	0.743934	0.000440727	0.0356989
RGD1309823	protein_coding	0.74427	8.61e-05	0.00697767
Rab24	protein_coding	0.7444	8.58e-05	0.00695319
Prdx6	protein_coding	0.744844	2.57e-05	0.00208245
Txndc9	protein_coding	0.745068	8.18e-05	0.00662767
Ndufs5	protein_coding	0.745256	0.000235336	0.0190622
Blzf1	protein_coding	0.745257	0.00056092	0.0454345
Mrpl15	protein_coding	0.745573	0.000350089	0.0283572
Ercc2	protein_coding	0.746594	0.000483624	0.0391736
Xdh	protein_coding	0.746711	6.76e-05	0.00547573
RGD1562178	protein_coding	0.747106	0.000251016	0.0203323
Psma2	protein_coding	0.747136	0.00026394	0.0213791
Rbm22	protein_coding	0.747466	0.000222178	0.0179964
Eif2b2	protein_coding	0.748578	0.000606542	0.0491299
Slc9a3r2	protein_coding	0.748768	0.000182245	0.0147618
Zfp133	protein_coding	0.74889	7.9e-05	0.00639868
Ttc4	protein_coding	0.750007	7.63e-05	0.00617889
Helq	protein_coding	0.751039	0.000486189	0.0393813
Vps39	protein_coding	0.751397	3.38e-05	0.00273542
Dlst	protein_coding	0.752847	0.000553662	0.0448466
Sod2	protein_coding	0.753973	8.19e-05	0.00663425
Degs1	protein_coding	0.754063	4.16e-05	0.0033718
Gtpbp1	protein_coding	0.754769	0.000160209	0.0129769
N6amt1	protein_coding	0.754853	0.000158285	0.0128211
Ndufaf1	protein_coding	0.755046	7.54e-05	0.00610634
Slc6a9	protein_coding	0.75515	0.000426945	0.0345825
Foxo4	protein_coding	0.755478	0.000233505	0.0189139
Ccny	protein_coding	0.756309	8.23e-05	0.00666263
Alg8	protein_coding	0.756705	0.000503399	0.0407753
RGD1564698	protein_coding	0.756799	0.000364948	0.0295608
Hmg20b	protein_coding	0.758245	2.58e-05	0.00209011
Ssna1	protein_coding	0.758465	0.000284652	0.0230569
Ubqln1	protein_coding	0.758741	0.000121121	0.00981082
Ptcd1	protein_coding	0.759036	0.000208585	0.0168954
Hnf1a	protein_coding	0.759051	0.000499031	0.0404215
Slc9a8	protein_coding	0.759736	7.01e-05	0.00567668
Pcyt2	protein_coding	0.759737	9.16e-05	0.00741695
Rft1	protein_coding	0.760213	0.000156338	0.0126634
Asb8	protein_coding	0.760391	0.0005884	0.0476604
Mlh1	protein_coding	0.76076	0.000613754	0.0497141
Snrnp40	protein_coding	0.761417	9.84e-05	0.00796717
Wdr76	protein_coding	0.761993	0.000207399	0.0167993
Eif3g	protein_coding	0.763505	3.19e-05	0.00258729
Rpusd4	protein_coding	0.764356	8.07e-05	0.00653368
Dph1	protein_coding	0.764598	0.000215708	0.0174724
Gstcd	protein_coding	0.764873	0.000481031	0.0389635
Gfm2	protein_coding	0.76493	6.82e-05	0.00552181
Timm44	protein_coding	0.765102	6.66e-05	0.00539091
Uckl1	protein_coding	0.765135	0.000562343	0.0455498
E2f4	protein_coding	0.765413	0.000345759	0.0280065
Yif1a	protein_coding	0.766301	5.79e-06	0.000469344
Scfd2	protein_coding	0.766525	7.64e-05	0.00618546
Nub1	protein_coding	0.767055	2.44e-05	0.00197672
Tada3lb	protein_coding	0.767429	0.000122636	0.00993351
Tbcc	protein_coding	0.767605	0.000157765	0.012779
Sec22b	protein_coding	0.767932	0.000527479	0.0427258
Zfp414	protein_coding	0.768054	1.26e-05	0.0010216
Exosc4	protein_coding	0.768397	0.000310417	0.0251438
Necap1	protein_coding	0.769616	1.78e-05	0.00143866
Tmem129	protein_coding	0.771558	0.000113394	0.00918494
Narfl	protein_coding	0.7722	0.000104945	0.00850057
Dimt1	protein_coding	0.773835	0.000401734	0.0325405
Actl6a	protein_coding	0.773993	4.15e-05	0.00335921
Psmb2	protein_coding	0.774625	3.1e-05	0.00250834
RGD1310429	protein_coding	0.77539	1.19e-05	0.000961241
Mcat	protein_coding	0.775394	9.33e-06	0.000755735
Usb1	protein_coding	0.775879	0.000311764	0.0252529
Gle1	protein_coding	0.776236	0.000127515	0.0103287
Dusp6	protein_coding	0.776333	0.000606763	0.0491478
Ybx3	protein_coding	0.776826	0.0001665	0.0134865
RGD1560917	protein_coding	0.777159	0.000250347	0.0202781
Manbal	protein_coding	0.777605	0.000279267	0.0226207
Lyrm2	protein_coding	0.777951	0.000304891	0.0246962
Pih1d2	protein_coding	0.77798	0.000106798	0.00865065
Ubac1	protein_coding	0.778182	5.77e-05	0.00466967
Isca2	protein_coding	0.778955	0.000440456	0.0356769
Ccl9	protein_coding	0.780564	0.000290398	0.0235222
Mat2b	protein_coding	0.780679	0.000104999	0.00850492
Hpd	protein_coding	0.780715	0.000141043	0.0114245
Tubgcp2	protein_coding	0.780754	7.93e-06	0.000642419
Hist2h2aa3	protein_coding	0.781602	2.69e-05	0.00217584
Nr1h3	protein_coding	0.782201	4.26e-06	0.000345275
Fam43a	protein_coding	0.782764	0.000555034	0.0449578
Tada2a	protein_coding	0.783128	0.000224879	0.0182152
Capn10	protein_coding	0.783859	0.000524979	0.0425233
Apip	protein_coding	0.785558	9.36e-06	0.000758233
Tyms	protein_coding	0.785933	0.000413473	0.0334913
Gadd45gip1	protein_coding	0.786547	4.87e-05	0.00394101
Armc5	protein_coding	0.78671	9.89e-05	0.00800844
RGD1309148	protein_coding	0.787209	0.000388054	0.0314324
Sec11a	protein_coding	0.787961	0.000282268	0.0228637
Pgam5	protein_coding	0.788224	0.000464977	0.0376632
Amdhd2	protein_coding	0.788553	0.000171347	0.0138791
Ndufb9	protein_coding	0.790302	0.000128278	0.0103905
Tmem82	protein_coding	0.790801	0.000147974	0.0119859
Rwdd1	protein_coding	0.791167	0.000124095	0.0100517
Dazap1	protein_coding	0.791855	0.000228191	0.0184834
Gosr2	protein_coding	0.792165	1.01e-05	0.000816404
Tmem41a	protein_coding	0.792345	4.05e-05	0.00327865
Ndufs8	protein_coding	0.792806	7.03e-05	0.00569453
Plscr1	protein_coding	0.793034	0.00038913	0.0315196
Arfrp1	protein_coding	0.79357	0.000104973	0.0085028
Ankrd40	protein_coding	0.794117	0.000214901	0.0174069
Exog	protein_coding	0.79514	0.000521535	0.0422443
Foxn2	protein_coding	0.796509	0.00031216	0.0252849
Tpm3	protein_coding	0.797875	0.00024461	0.0198134
Nckipsd	protein_coding	0.798684	3.29e-05	0.00266578
Sult1a1	protein_coding	0.799439	4.4e-05	0.00356046
Il3ra	protein_coding	0.799864	0.000474101	0.0384022
Tfeb	protein_coding	0.80229	5.64e-05	0.0045681
Col8a1	protein_coding	0.802462	0.000530482	0.0429691
Pnpo	protein_coding	0.803433	5.56e-05	0.00450474
Mtap	protein_coding	0.803515	2.2e-05	0.00178295
Stk39	protein_coding	0.803572	0.000420485	0.0340593
Cdk20	protein_coding	0.803633	5.33e-05	0.00431808
Mtg1	protein_coding	0.804978	0.00042444	0.0343797
Svip	protein_coding	0.805902	0.00019152	0.0155131
Tor1b	protein_coding	0.806269	4.96e-05	0.00401581
LOC310177	protein_coding	0.806574	0.000225056	0.0182295
Hdac5	protein_coding	0.806881	0.000452028	0.0366143
Slc18b1	protein_coding	0.80749	0.000309445	0.0250651
Spryd4	protein_coding	0.807838	6.14e-06	0.000497331
P4hb	protein_coding	0.807944	8.63e-05	0.00699057
Cep57l1	protein_coding	0.80845	5.6e-06	0.000453318
Anxa4	protein_coding	0.808601	0.000298521	0.0241802
Trappc2l	protein_coding	0.808703	0.00012235	0.00991033
Prdm10	protein_coding	0.809562	0.000571606	0.0463001
Pot1b	protein_coding	0.809892	6.22e-06	0.000503582
Tbrg1	protein_coding	0.81108	4.18e-05	0.00338615
Cables1	protein_coding	0.811431	0.000202765	0.0164239
Msh2	protein_coding	0.811467	6.59e-05	0.00533753
Ppapdc2	protein_coding	0.813111	0.000104354	0.00845266
Rabl3	protein_coding	0.81327	0.000405616	0.0328549
Atox1	protein_coding	0.81443	0.000400466	0.0324377
Dnajc17	protein_coding	0.816407	0.000210885	0.0170816
Rhobtb2	protein_coding	0.81729	0.000368526	0.0298506
Tmem69	protein_coding	0.817823	2.86e-05	0.00231684
P2rx4	protein_coding	0.819052	1.37e-06	0.000110742
Ccdc25	protein_coding	0.821133	0.000431406	0.0349439
Mrpl45	protein_coding	0.821964	0.000157673	0.0127715
Map3k9	protein_coding	0.822676	0.000106398	0.00861825
Ccdc124	protein_coding	0.823821	5.64e-05	0.00456481
Glul	protein_coding	0.824422	6.18e-05	0.00500237
Hus1	protein_coding	0.82463	0.000469524	0.0380315
Prss36	protein_coding	0.825791	8.94e-05	0.00724383
Smad6	protein_coding	0.826292	0.000429645	0.0348013
Casp9	protein_coding	0.826325	0.000228361	0.0184972
Haao	protein_coding	0.827884	0.000242842	0.0196702
Ppp2r3c	protein_coding	0.829338	5.49e-05	0.00444996
Mrps35	protein_coding	0.829469	3.25e-05	0.00263505
Pex16	protein_coding	0.829753	0.000330474	0.0267684
RGD1309779	protein_coding	0.830101	0.000370447	0.0300062
Actr6	protein_coding	0.831192	0.000111533	0.00903418
Gnat3	protein_coding	0.831514	0.000377832	0.0306044
Mmab	protein_coding	0.831857	0.000463812	0.0375687
Coa3	protein_coding	0.832756	5.27e-06	0.00042657
Sesn3	protein_coding	0.833311	0.000113324	0.00917924
Elp3	protein_coding	0.833615	0.000426135	0.0345169
Hps3	protein_coding	0.834164	0.000123031	0.00996548
Dmap1	protein_coding	0.835347	9.93e-05	0.00804164
Setd6	protein_coding	0.835472	0.000330138	0.0267412
Slc2a9	protein_coding	0.836483	0.00055351	0.0448343
Sec13	protein_coding	0.836655	0.000349168	0.0282826
Gatad1	protein_coding	0.840874	0.000163185	0.013218
RGD1559781	protein_coding	0.840986	7.71e-06	0.000624215
Eif4ebp1	protein_coding	0.842764	4.59e-05	0.0037207
Ptprk	protein_coding	0.844478	0.000607967	0.0492454
Calm2	protein_coding	0.846546	2.79e-05	0.00226263
Zfp167	protein_coding	0.846627	0.000153101	0.0124012
Mettl18	protein_coding	0.847035	0.000576904	0.0467292
Golga5	protein_coding	0.84907	7.5e-05	0.00607891
Glp2r	protein_coding	0.849228	0.0006172	0.0499932
Gtpbp8	protein_coding	0.850196	0.000170084	0.0137768
Emc10	protein_coding	0.850825	0.000507052	0.0410712
LOC64038	protein_coding	0.851612	0.000194768	0.0157762
Lipe	protein_coding	0.851897	0.000163039	0.0132062
Gstk1	protein_coding	0.852896	5.91e-05	0.00479042
Nxt1	protein_coding	0.852933	0.00010127	0.00820286
Perp	protein_coding	0.853285	0.000542946	0.0439786
Tapbpl	protein_coding	0.853398	0.000324025	0.026246
Wdr73	protein_coding	0.853615	0.000269855	0.0218582
Trub1	protein_coding	0.854941	0.000103928	0.00841818
Cyb5b	protein_coding	0.855152	0.000378585	0.0306654
Wdr25	protein_coding	0.856021	0.000112608	0.00912127
Ctnnbip1	protein_coding	0.856536	0.000403137	0.0326541
Cygb	protein_coding	0.857234	0.000423772	0.0343255
Ap4e1	protein_coding	0.857444	0.000111488	0.00903055
Sec16b	protein_coding	0.857511	0.000314162	0.0254471
Sirt7	protein_coding	0.857726	3.67e-05	0.0029705
Ick	protein_coding	0.858389	2.64e-05	0.00213714
Smim12	protein_coding	0.858633	5.9e-05	0.00477549
Ftl	protein_coding	0.860481	5.25e-05	0.00425074
Irak3	protein_coding	0.861035	0.000568832	0.0460754
Limk2	protein_coding	0.862654	0.000591439	0.0479066
Eif4e2	protein_coding	0.863141	0.000109102	0.00883723
Fmc1	protein_coding	0.863643	0.000403885	0.0327147
Trmt5	protein_coding	0.863703	0.000320552	0.0259647
Laptm4b	protein_coding	0.864309	8.84e-05	0.00715774
Gtf2h3	protein_coding	0.865001	0.000491631	0.0398221
Rhobtb3	protein_coding	0.865386	6.82e-05	0.00552523
Psmc2	protein_coding	0.86583	0.000460702	0.0373168
Tmco6	protein_coding	0.866576	0.000412351	0.0334005
Tmem42	protein_coding	0.869573	0.000589482	0.047748
Shq1	protein_coding	0.871964	0.000274974	0.0222729
Cyb5d1	protein_coding	0.872649	5.08e-05	0.00411463
Agk	protein_coding	0.872835	0.000536365	0.0434456
Gale	protein_coding	0.874695	0.000553456	0.0448299
Skp1	protein_coding	0.87505	0.000299433	0.0242541
Thnsl2	protein_coding	0.875502	0.000267101	0.0216352
Bco2	protein_coding	0.875771	0.000133928	0.0108482
Eno1	protein_coding	0.875834	0.00060191	0.0487547
Mtif3	protein_coding	0.877479	8.63e-05	0.0069876
Mfsd9	protein_coding	0.878167	0.00056577	0.0458274
Ccdc181	protein_coding	0.878737	0.0005235	0.0424035
Bcmo1	protein_coding	0.883203	9.15e-05	0.00741361
Nubp2	protein_coding	0.883337	6.29e-05	0.00509806
Bin3	protein_coding	0.884198	9.01e-05	0.0072982
Plscr4	protein_coding	0.886533	3.67e-05	0.00297265
Nabp2	protein_coding	0.887778	0.000223182	0.0180777
Mrpl38	protein_coding	0.889156	5.97e-05	0.00483609
Tbccd1	protein_coding	0.890495	0.000164505	0.0133249
Smarcd2	protein_coding	0.890616	3.08e-05	0.00249104
Des	protein_coding	0.892107	0.000325065	0.0263303
S100a16	protein_coding	0.892461	8.31e-05	0.00673057
Erich1	protein_coding	0.8955	8.25e-05	0.00668027
Mks1	protein_coding	0.897191	0.000150502	0.0121906
Nudt7	protein_coding	0.89805	0.000244786	0.0198277
Cdkn2aipnl	protein_coding	0.898083	5.65e-05	0.00457669
Dusp12	protein_coding	0.900342	0.000561333	0.045468
Trmt2a	protein_coding	0.90168	0.000243955	0.0197604
Armc6	protein_coding	0.902023	0.000113134	0.00916382
Tm7sf3	protein_coding	0.902408	0.00017921	0.014516
Lcp2	protein_coding	0.903043	0.000327368	0.0265168
Abcd4	protein_coding	0.905082	0.00027907	0.0226047
Pfkl	protein_coding	0.905573	3.07e-06	0.000248791
Kank3	protein_coding	0.905766	0.000416297	0.0337201
Fgfr3	protein_coding	0.906352	0.000102718	0.00832019
Ccdc53	protein_coding	0.907117	3.61e-05	0.00292802
Ifi35	protein_coding	0.907965	0.000268042	0.0217114
Smyd2	protein_coding	0.910818	4.46e-05	0.00361507
Pot1	protein_coding	0.911416	7.34e-05	0.00594482
Rpia	protein_coding	0.912054	5.49e-05	0.00444757
Vmp1	protein_coding	0.912165	0.000209799	0.0169937
Anks4b	protein_coding	0.912877	0.000553783	0.0448564
Cidec	protein_coding	0.913335	0.000453377	0.0367236
Gimap8	protein_coding	0.914731	0.000149219	0.0120867
RGD1309594	protein_coding	0.917224	0.000109269	0.00885077
Fam180a	protein_coding	0.917454	0.000557921	0.0451916
Cldn14	protein_coding	0.919419	0.000209549	0.0169734
Hdhd3	protein_coding	0.919997	0.0001962	0.0158922
Fam213b	protein_coding	0.920279	0.000361821	0.0293075
Lsm1	protein_coding	0.922126	0.000566469	0.045884
Ruvbl2	protein_coding	0.923938	1.12e-05	0.000904954
Nagk	protein_coding	0.924323	0.000112682	0.00912721
Aktip	protein_coding	0.924428	0.000187522	0.0151893
Pdcl	protein_coding	0.926162	2.61e-05	0.00211548
Asrgl1	protein_coding	0.927289	0.000198231	0.0160567
Uox	protein_coding	0.928109	0.000548552	0.0444327
Sgpp1	protein_coding	0.928212	8.67e-05	0.00702091
Pold3	protein_coding	0.930489	0.000151228	0.0122495
RGD1563482	protein_coding	0.930607	2.48e-05	0.00200489
Rhbg	protein_coding	0.930625	0.000223359	0.0180921
RGD1560797	protein_coding	0.93107	0.000202086	0.016369
Runx1	protein_coding	0.931644	0.000271776	0.0220139
Cryz	protein_coding	0.932502	0.000136126	0.0110262
Sowahc	protein_coding	0.933527	2.61e-05	0.0021104
Ccdc91	protein_coding	0.936958	5.3e-05	0.0042968
Tusc3	protein_coding	0.937196	0.000525751	0.0425858
Bbs1	protein_coding	0.937565	0.000324599	0.0262925
Rassf5	protein_coding	0.937925	0.000126442	0.0102418
Qrsl1	protein_coding	0.93923	0.000193888	0.0157049
Sh3bp4	protein_coding	0.939845	0.000434079	0.0351604
Abhd17c	protein_coding	0.94236	0.000524915	0.0425182
Mblac1	protein_coding	0.943484	7.95e-05	0.00643662
Cyp1a2	protein_coding	0.944066	0.000471197	0.038167
Dnajc30	protein_coding	0.944149	3.07e-06	0.000248804
Atf7ip	protein_coding	0.944237	0.000304734	0.0246835
Brap	protein_coding	0.947015	0.000354305	0.0286987
Dclre1c	protein_coding	0.947939	0.000341794	0.0276853
Ndufaf7	protein_coding	0.947977	0.000332589	0.0269397
Them6	protein_coding	0.948601	0.000388115	0.0314373
Tmem120a	protein_coding	0.949503	8.45e-05	0.0068464
RGD1304694	protein_coding	0.952893	0.000147732	0.0119663
Arg1	protein_coding	0.953914	0.000209908	0.0170025
Rtcb	protein_coding	0.954099	6.14e-06	0.000497261
Efcab7	protein_coding	0.955383	0.00027275	0.0220927
Nt5m	protein_coding	0.955733	7.44e-05	0.00602907
Mageh1	protein_coding	0.956	0.000159059	0.0128837
LOC689176	protein_coding	0.957448	0.000180396	0.0146121
Pfkp	protein_coding	0.961943	0.000595537	0.0482385
Ttc36	protein_coding	0.9639	0.0001327	0.0107487
Gtlf3b	protein_coding	0.963969	0.000309997	0.0251098
Dctpp1	protein_coding	0.964553	2.55e-05	0.00206255
Prkaa1	protein_coding	0.964735	8.06e-05	0.00652474
Ppp2r1b	protein_coding	0.965017	0.000146675	0.0118807
Ribc1	protein_coding	0.966375	2.87e-05	0.0023265
Rfc5	protein_coding	0.970105	0.000228065	0.0184732
Mocos	protein_coding	0.97138	1.68e-05	0.00135928
LOC100912203	protein_coding	0.972537	0.000389865	0.031579
LOC691931	protein_coding	0.972899	0.000217177	0.0175913
Zfp238	protein_coding	0.975059	0.000560039	0.0453632
Nqo1	protein_coding	0.97983	0.000160332	0.0129869
RGD1564300	protein_coding	0.982083	0.000397206	0.0321737
Tpgs1	protein_coding	0.983055	4.68e-06	0.000379383
Dxo	protein_coding	0.984369	1.43e-05	0.0011618
Ttc26	protein_coding	0.990615	0.000369804	0.0299541
Wdr35	protein_coding	0.99363	1e-06	8.11e-05
Snx18	protein_coding	0.994482	0.000496755	0.0402372
LOC685186	protein_coding	0.997052	0.000402192	0.0325776
Nudt15	protein_coding	0.997107	0.000132347	0.0107201
Pxdc1	protein_coding	0.997257	4.72e-05	0.00382032
RGD1562608	protein_coding	0.998124	0.000226663	0.0183597
Pms2	protein_coding	1.00042	7.83e-05	0.00634282
Rap1gds1	protein_coding	1.00314	0.000590114	0.0477992
Neu3	protein_coding	1.00461	0.000208012	0.0168489
Cadm3	protein_coding	1.00591	6.68e-05	0.00541058
Ass1	protein_coding	1.00797	0.000568655	0.046061
Cst3	protein_coding	1.00918	0.000112213	0.00908923
Blm	protein_coding	1.00945	1.33e-05	0.00107919
Ext2	protein_coding	1.00985	0.000393389	0.0318645
Ppp1r35	protein_coding	1.00986	0.00013482	0.0109204
Mertk	protein_coding	1.01419	0.000248034	0.0200908
Aldob	protein_coding	1.01454	0.000124179	0.0100585
Rbp1	protein_coding	1.01682	1.06e-05	0.000854812
Trim11	protein_coding	1.0177	4.88e-06	0.000395165
Fam65b	protein_coding	1.01794	0.000120512	0.00976148
Poc5	protein_coding	1.01906	2.96e-06	0.000239609
Phospho1	protein_coding	1.0202	0.000227497	0.0184272
Adamts14	protein_coding	1.02495	0.000542639	0.0439537
Trdmt1	protein_coding	1.02561	4.81e-06	0.000389979
Cdc37l1	protein_coding	1.02654	0.000501968	0.0406594
RGD1564688	protein_coding	1.03293	0.000298274	0.0241602
Abcb10	protein_coding	1.03342	5.27e-05	0.0042664
Zbtb25	protein_coding	1.03521	0.000251164	0.0203443
Nsun6	protein_coding	1.037	0.000400911	0.0324738
Gsdmd	protein_coding	1.0374	0.000224453	0.0181807
LOC287167	protein_coding	1.03789	0.000505091	0.0409123
Pigh	protein_coding	1.0389	0.000332163	0.0269052
Srd5a1	protein_coding	1.04086	0.000269313	0.0218144
Vrk2	protein_coding	1.04572	0.000343192	0.0277985
Wbp1	protein_coding	1.0477	0.000346091	0.0280333
Slc29a3	protein_coding	1.04868	0.000184549	0.0149484
Gda	protein_coding	1.05219	0.000126393	0.0102378
Mapk9	protein_coding	1.05386	0.000463064	0.0375082
Prkcz	protein_coding	1.05462	1.33e-05	0.00108129
Cnn3	protein_coding	1.05598	3.32e-05	0.0026893
Slc35f6	protein_coding	1.05674	3.01e-06	0.000243849
Copz2	protein_coding	1.05683	7.18e-05	0.00581614
Creg1	protein_coding	1.05873	0.000100656	0.00815313
Pde4c	protein_coding	1.05928	0.000520521	0.0421622
Dhx35	protein_coding	1.06171	0.000116098	0.00940395
Agtrap	protein_coding	1.06238	0.000545545	0.0441891
Rab20	protein_coding	1.06634	0.000468972	0.0379867
Dennd2d	protein_coding	1.06759	0.000460578	0.0373068
Ankmy2	protein_coding	1.07043	8.29e-05	0.00671171
Fbxo6	protein_coding	1.07254	1.21e-05	0.000981615
RGD1565059	protein_coding	1.07264	0.000399344	0.0323468
Eif2ak4	protein_coding	1.07396	0.000137424	0.0111314
RGD1306227	protein_coding	1.07595	0.000124511	0.0100854
Pter	protein_coding	1.07606	0.000394597	0.0319624
Rnf25	protein_coding	1.07824	0.000437399	0.0354294
Plat	protein_coding	1.08277	0.00032926	0.0266701
Ssmem1	protein_coding	1.08673	0.000197179	0.0159715
Tab1	protein_coding	1.08753	0.000276866	0.0224262
Tmem25	protein_coding	1.08783	0.00036488	0.0295553
Mcm8	protein_coding	1.08866	0.00027723	0.0224556
Fam107b	protein_coding	1.08975	6.46e-05	0.00523469
Ikbke	protein_coding	1.09022	7.53e-05	0.0061026
Zfp879	protein_coding	1.09128	0.00018747	0.0151851
Caps2	protein_coding	1.09326	0.000522284	0.042305
Rpa1	protein_coding	1.0957	0.000400751	0.0324608
Mppe1	protein_coding	1.10215	8.94e-05	0.00723745
Wdr83	protein_coding	1.10705	5.03e-06	0.000407826
Cryl1	protein_coding	1.11203	0.000352426	0.0285465
C2cd4d	protein_coding	1.11796	0.00029991	0.0242927
Eva1a	protein_coding	1.11822	0.00039879	0.032302
Dapp1	protein_coding	1.12176	0.000387439	0.0313826
Appl2	protein_coding	1.12257	2.53e-05	0.00204698
Chn1	protein_coding	1.12308	0.000248859	0.0201576
RGD1306151	protein_coding	1.1231	8.78e-05	0.00711437
Acss2	protein_coding	1.129	0.000568583	0.0460552
Spryd3	protein_coding	1.13054	0.000257721	0.0208754
Tchp	protein_coding	1.13458	0.000283112	0.0229321
Acot13	protein_coding	1.13512	0.000405311	0.0328302
Nedd1	protein_coding	1.13653	0.00052133	0.0422277
Recql5	protein_coding	1.13714	0.000545155	0.0441576
Irak2	protein_coding	1.13721	0.000140278	0.0113625
Jak3	protein_coding	1.13906	0.00031071	0.0251675
Scaf8	protein_coding	1.14191	0.000360676	0.0292148
Fam13a	protein_coding	1.14276	0.000363486	0.0294424
Dcp1b	protein_coding	1.14281	1.9e-05	0.00153796
Ctnna3	protein_coding	1.14316	0.000110453	0.0089467
Osgin2	protein_coding	1.14467	0.000154991	0.0125543
Fam110c	protein_coding	1.15109	0.000337315	0.0273225
Mpp3	protein_coding	1.15364	0.000495076	0.0401011
2019-09-02	protein_coding	1.15414	0.000489816	0.0396751
Acot9	protein_coding	1.15837	0.000346155	0.0280385
H6pd	protein_coding	1.15932	2.44e-05	0.00197452
Otub2	protein_coding	1.16006	5.2e-05	0.00420958
Atp6v0e2	protein_coding	1.16154	0.000213212	0.0172702
Gab2	protein_coding	1.16529	0.000311142	0.0252025
Tbc1d10a	protein_coding	1.16678	0.000315592	0.0255629
Nuak1	protein_coding	1.17026	0.00061608	0.0499025
Dusp10	protein_coding	1.17048	0.000378583	0.0306652
Fancl	protein_coding	1.17163	0.000104454	0.00846081
Psmb8	protein_coding	1.17253	5.7e-05	0.0046142
Osbpl7	protein_coding	1.17905	0.00017369	0.0140689
Ren	protein_coding	1.18366	0.000419595	0.0339872
Bloc1s2	protein_coding	1.18646	0.000354729	0.028733
RGD1304929	protein_coding	1.18748	8.6e-05	0.00696723
Trafd1	protein_coding	1.20102	0.000300757	0.0243613
Abo	protein_coding	1.20731	0.000537515	0.0435387
Pcgf1	protein_coding	1.21286	0.000545262	0.0441662
Cd274	protein_coding	1.21314	0.000162385	0.0131532
Tnfaip8	protein_coding	1.21414	0.000547717	0.0443651
Nup205	protein_coding	1.21476	0.000351007	0.0284316
Ccl5	protein_coding	1.21615	0.000584221	0.0473219
Lhx2	protein_coding	1.21698	0.000523084	0.0423698
Edaradd	protein_coding	1.21904	0.000485584	0.0393323
Sorcs2	protein_coding	1.23149	0.000284323	0.0230302
Mcm2	protein_coding	1.23204	0.000266708	0.0216034
Skida1	protein_coding	1.23823	0.00054804	0.0443912
Aqp11	protein_coding	1.24127	0.000150681	0.0122052
Slco5a1	protein_coding	1.24518	6.42e-06	0.000519838
Pcdhb19	protein_coding	1.24641	0.00034704	0.0281102
Otud1	protein_coding	1.27744	0.000144496	0.0117042
Ubald2	protein_coding	1.27815	9.89e-05	0.00801087
Gins2	protein_coding	1.27915	0.00016243	0.0131568
RGD1564719	protein_coding	1.28916	0.000226964	0.0183841
Cdc42bpg	protein_coding	1.29294	0.000531144	0.0430227
Mtbp	protein_coding	1.29552	0.00013811	0.0111869
Enpp5	protein_coding	1.29844	0.000157425	0.0127514
Npy	protein_coding	1.302	0.000228383	0.018499
RGD1564937	protein_coding	1.30249	9.04e-05	0.00731986
RGD1559690	protein_coding	1.30719	3.31e-05	0.00268506
Rassf8	protein_coding	1.31274	0.000190045	0.0153937
Eno3	protein_coding	1.31349	0.000230448	0.0186663
RGD1306739	protein_coding	1.31512	0.000563389	0.0456345
Wdr31	protein_coding	1.31919	0.00052763	0.042738
Myrip	protein_coding	1.32169	4.94e-05	0.00400215
Fam114a1l1	protein_coding	1.32766	0.000347461	0.0281444
Lrrfip1	protein_coding	1.32813	0.000384524	0.0311464
Igsf8	protein_coding	1.33351	0.000304164	0.0246373
Frs3	protein_coding	1.33569	0.000438117	0.0354874
Sdhaf2	protein_coding	1.33737	0.000221022	0.0179027
Gyltl1b	protein_coding	1.34256	9.42e-05	0.00762716
Thbs4	protein_coding	1.35301	0.000244869	0.0198344
Gatad2a	protein_coding	1.35323	0.000363193	0.0294186
Ext1	protein_coding	1.35585	0.000606935	0.0491617
Ric3	protein_coding	1.36068	0.000281275	0.0227833
Steap2	protein_coding	1.36708	0.000579976	0.0469781
Slc15a2	protein_coding	1.36841	0.000526899	0.0426788
Zfp64	protein_coding	1.37137	0.000138442	0.0112138
Sft2d1	protein_coding	1.37387	0.00053309	0.0431803
RGD1559962	protein_coding	1.37499	0.00031031	0.0251351
Sbds	protein_coding	1.37616	0.000135011	0.0109359
Fam109a	protein_coding	1.37866	0.000568659	0.0460614
Kif12	protein_coding	1.37882	0.00057701	0.0467378
Hars2	protein_coding	1.38188	9.69e-05	0.0078508
Rps15al1	protein_coding	1.38752	0.000228631	0.0185191
Rab32	protein_coding	1.38917	0.00021555	0.0174596
Bche	protein_coding	1.3991	7.07e-05	0.00572712
Pomc	protein_coding	1.40064	0.000566587	0.0458936
Palb2	protein_coding	1.40297	8.48e-05	0.00687061
Chchd7	protein_coding	1.40826	6.49e-06	0.00052608
Lrrc61	protein_coding	1.41958	0.000266467	0.0215839
Aoc1	protein_coding	1.42141	0.000311101	0.0251992
Anxa5	protein_coding	1.42645	0.000611327	0.0495175
Abca2	protein_coding	1.43229	0.000212022	0.0171738
LOC100911791	protein_coding	1.43506	0.000437568	0.035443
Aldoc	protein_coding	1.43617	5.18e-05	0.00419537
Cdh1	protein_coding	1.44088	0.000134783	0.0109174
Tuft1	protein_coding	1.44094	0.000442712	0.0358596
Myl4	protein_coding	1.44258	0.000442128	0.0358124
Hfe2	protein_coding	1.44291	5.54e-05	0.00448482
Msantd3	protein_coding	1.44366	0.000554975	0.044953
Rsg1	protein_coding	1.4513	0.000534687	0.0433096
Adamts3	protein_coding	1.45232	0.000212371	0.017202
Ikzf5	protein_coding	1.45768	1.12e-05	0.000904812
Psmb10	protein_coding	1.46213	0.00053577	0.0433974
Hhipl1	protein_coding	1.46614	0.000296122	0.0239859
Snx12	protein_coding	1.48282	0.000395199	0.0320111
Akr1b8	protein_coding	1.50352	0.00044383	0.0359503
Pla2g16	protein_coding	1.50902	9.25e-06	0.000749299
Orm1	protein_coding	1.51256	0.000101362	0.00821031
Alpl	protein_coding	1.51861	0.000100704	0.008157
Fam154b	protein_coding	1.52007	0.000240891	0.0195122
Ceacam20	protein_coding	1.53291	0.000255477	0.0206937
Hoxb5	protein_coding	1.54278	0.000449982	0.0364486
Snai2	protein_coding	1.55429	0.000187948	0.0152238
Ptger2	protein_coding	1.55528	0.000266341	0.0215736
Cdc25c	protein_coding	1.55531	0.000239813	0.0194249
Pycr1	protein_coding	1.57532	4.44e-05	0.00359656
Lsg1	protein_coding	1.59715	0.000280181	0.0226946
LOC684841	protein_coding	1.59774	0.000356113	0.0288452
P2rx1	protein_coding	1.60041	0.000496428	0.0402106
Ell3	protein_coding	1.60288	0.000374264	0.0303154
RGD1560455	protein_coding	1.6102	0.000338697	0.0274344
Car2	protein_coding	1.61481	0.000135773	0.0109976
Scarb1	protein_coding	1.61639	0.000523622	0.0424134
LOC100360621	protein_coding	1.6173	0.000465593	0.037713
LOC681820	protein_coding	1.62921	7.57e-05	0.00613205
Abat	protein_coding	1.63996	5.58e-05	0.00452347
Trim47	protein_coding	1.6437	0.000416954	0.0337733
LOC688765	protein_coding	1.64954	0.000239911	0.0194328
Tmco4	protein_coding	1.65042	0.000372839	0.0302
Pdxp	protein_coding	1.66242	0.00056106	0.0454459
Fuom	protein_coding	1.66331	0.000374394	0.030326
Prr16	protein_coding	1.6904	0.000574663	0.0465477
F2rl2	protein_coding	1.71731	0.000585412	0.0474184
RGD1559588	protein_coding	1.71847	0.000152185	0.012327
Gpt	protein_coding	1.72499	0.000223106	0.0180716
Pigz	protein_coding	1.72716	0.000606651	0.0491387
Ankrd39	protein_coding	1.72865	0.00037275	0.0301927
Slc20a1	protein_coding	1.74053	0.000416946	0.0337726
Sh3d21	protein_coding	1.74647	0.000328056	0.0265725
Ccl22	protein_coding	1.74966	0.000164867	0.0133543
LOC100359930	protein_coding	1.75223	0.000585764	0.0474469
Hspa4l	protein_coding	1.76217	0.000600193	0.0486156
Cyp26a1	protein_coding	1.78481	0.000213394	0.017285
Hcar2	protein_coding	1.78587	0.000347772	0.0281696
Cyp2c24	protein_coding	1.808	0.000304593	0.024672
Rfx6	protein_coding	1.81947	0.000328555	0.026613
Cyp2j10	protein_coding	1.82445	0.000591645	0.0479232
Nin	protein_coding	1.82716	0.000524976	0.0425231
Spin2a	protein_coding	1.83555	0.000598296	0.048462
Tmem30b	protein_coding	1.8512	0.000479464	0.0388366
Trim47l	protein_coding	1.85141	0.000561474	0.0454794
Slc30a10	protein_coding	1.85587	0.000112035	0.00907481
Cdh13	protein_coding	1.86048	4.89e-05	0.00395846
Dsc3	protein_coding	1.86818	0.00059469	0.0481699
Tenm3	protein_coding	1.87543	0.000102405	0.00829479
Peg12	protein_coding	1.886	0.00012562	0.0101752
Spsb4	protein_coding	1.89383	0.000570105	0.0461785
Ropn1	protein_coding	1.9023	0.000515996	0.0417956
Lzts1	protein_coding	1.91613	6.52e-05	0.00528103
Ttbk1	protein_coding	1.91911	0.000486043	0.0393695
Rem2	protein_coding	1.92475	0.000550597	0.0445983
Syt1	protein_coding	1.92524	0.000520898	0.0421927
Bdnf	protein_coding	1.93186	0.000295804	0.0239601
Cyp26b1	protein_coding	1.93852	4.77e-05	0.0038599
Sucnr1	protein_coding	1.94097	0.000192594	0.0156001
Pcdhb20	protein_coding	1.94696	1.75e-05	0.00141852
Grhl2	protein_coding	1.99149	2.2e-06	0.000178443
LOC684828	protein_coding	2.00086	0.00026142	0.021175
Prodh	protein_coding	2.01434	0.000326711	0.0264636
Klhdc7a	protein_coding	2.01436	0.000520113	0.0421291
Tfcp2l1	protein_coding	2.01962	0.000327585	0.0265344
Unc5cl	protein_coding	2.04512	3.85e-05	0.003121
Mpzl2	protein_coding	2.05055	1.31e-05	0.00105768
Ccne1	protein_coding	2.05191	0.000535372	0.0433652
Pcdhb21	protein_coding	2.0584	0.000197797	0.0160216
Fam211b	protein_coding	2.05868	3.34e-05	0.00270578
Ak5	protein_coding	2.08421	0.000396676	0.0321307
Rnf31	protein_coding	2.08949	9.71e-05	0.0078619
Fut1	protein_coding	2.09097	0.000270856	0.0219393
Tdh	protein_coding	2.09272	0.000451637	0.0365826
Rassf9	protein_coding	2.10944	0.000224344	0.0181718
Fam83g	protein_coding	2.12576	0.000555144	0.0449667
Zfp91	protein_coding	2.13818	0.000147569	0.0119531
Nr1i2	protein_coding	2.14118	0.000561415	0.0454746
Irx2	protein_coding	2.14867	2.42e-05	0.00196006
Lrch2	protein_coding	2.16447	0.000520143	0.0421316
Prss21	protein_coding	2.17335	0.000391172	0.0316849
Nos1	protein_coding	2.1906	0.000602112	0.0487711
Hist1h2af	protein_coding	2.19677	0.000404359	0.0327531
Zfp512	protein_coding	2.24855	0.000168906	0.0136814
Otol1	protein_coding	2.25881	1.48e-06	0.00011975
MGC112715	protein_coding	2.26534	5.4e-05	0.00437538
Egln1	protein_coding	2.27783	0.000127642	0.010339
Alox15	protein_coding	2.30466	0.000142131	0.0115126
Tmem171	protein_coding	2.33435	0.000536361	0.0434452
Mbnl1	protein_coding	2.34058	1.51e-05	0.00121961
Plin3	protein_coding	2.35779	5.73e-05	0.00464173
Tril	protein_coding	2.41051	0.000116414	0.00942956
Efhc2	protein_coding	2.41267	5.65e-06	0.000457712
Dennd1a	protein_coding	2.42136	1.61e-06	0.000130515
LOC363060	protein_coding	2.44877	0.000357588	0.0289647
Rbp2	protein_coding	2.48761	0.000148283	0.0120109
Unc5c	protein_coding	2.50012	2.32e-05	0.00188172
Ascl2	protein_coding	2.50777	0.000399814	0.0323849
Hrasls	protein_coding	2.50798	8.58e-06	0.000694861
Flrt1	protein_coding	2.50823	0.000486191	0.0393815
Ctxn1	protein_coding	2.52997	0.000551848	0.0446997
Pax8	protein_coding	2.55605	0.000201189	0.0162963
Miip	protein_coding	2.5905	0.000505632	0.0409562
Fos	protein_coding	2.59193	0.000547275	0.0443293
Fam184b	protein_coding	2.59445	0.000218844	0.0177263
Gng7	protein_coding	2.6541	0.000584987	0.0473839
Syn3	protein_coding	2.69761	5.59e-05	0.00452491
Cgref1	protein_coding	2.70206	3.19e-05	0.00258125
Stk38l	protein_coding	2.7038	0.000469691	0.038045
Trim7	protein_coding	2.70694	0.000119291	0.00966257
Irg1	protein_coding	2.72529	0.000357351	0.0289455
Serpina12	protein_coding	2.74083	0.000502476	0.0407006
Rgs8	protein_coding	2.74112	5.21e-06	0.00042228
LOC687508	protein_coding	2.75335	0.000399297	0.032343
Hoxa2	protein_coding	2.78276	0.000309178	0.0250434
LOC681341	protein_coding	2.78566	0.000322488	0.0261215
Tmem151b	protein_coding	2.80963	0.000331601	0.0268597
Ptgis	protein_coding	2.8272	0.000261713	0.0211988
Lhx1	protein_coding	2.85665	2.06e-05	0.00166767
Cdhr2	protein_coding	2.90597	0.000544115	0.0440733
Rpl32	protein_coding	2.94253	1.53e-05	0.00123951
Mrps10	protein_coding	3.00101	1.11e-05	0.000899433
Rps6kl1	protein_coding	3.11591	0.000181613	0.0147106
Lrp6	protein_coding	3.18081	3.11e-05	0.00251673
Mmp10	protein_coding	3.22469	0.000203258	0.0164639
Dkkl1	protein_coding	3.23913	9.25e-05	0.00749511
Ccl3	protein_coding	3.24127	0.000275312	0.0223002
Il10rb	protein_coding	3.32116	2.81e-07	2.28e-05
Irf9	protein_coding	3.38636	0.000266955	0.0216233
Ear11	protein_coding	3.45547	0.000484565	0.0392498
Zap70	protein_coding	3.48267	0.000295296	0.023919
Rgma	protein_coding	3.60071	0.000330122	0.0267399
Aldh3b1	protein_coding	3.70186	0.000275009	0.0222757
Krt23	protein_coding	3.78755	0.000259568	0.021025
Trem3	protein_coding	4.24972	0.000474654	0.0384469
Liph	protein_coding	4.32687	0.000208472	0.0168862
Rec8	protein_coding	4.63177	6.03e-06	0.000488061
Hs6st2	protein_coding	4.69581	0.000356257	0.0288568
Paip2l1	protein_coding	4.74486	0.00055501	0.0449558
Fndc3b	protein_coding	4.90763	0.000121915	0.00987509
Slc12a8	protein_coding	5.28079	0.00053539	0.0433666
Dlg3	protein_coding	5.38211	0.000170471	0.0138081
P2rx5	protein_coding	6.36607	0.000576874	0.0467268
