# Supplementary material for: Herbal formula LLKL ameliorates hyperglycaemia, modulates the gut microbiota and regulates the gut‐liver axis in Zucker diabetic fatty rats
Source: J Cell Mol Med. 2020 Nov 20;25(1):367–82. doi: 10.1111/jcmm.16084 (PMC7810939; doi:10.1111/jcmm.16084)
Supplement: Supplementary file 5 — Table S2 [file JCMM-25-367-s005.xlsx]

## Sheet: Revised Supplemental Table 2
Supplemental Table 2 shows the differentially expressed genes (DEGs) between the MOD group and NC groups
Symbol	type	LogFC	FDR	pvalue
RGD1304884	protein_coding	-7.37128	0.00441903	1.09e-05
Cpeb3	protein_coding	-4.93406	0.038466	9.5e-05
Fbxo48	protein_coding	-3.50827	0.0102563	2.53e-05
Slc24a6	protein_coding	-3.21279	0.0163669	4.04e-05
LOC679149	protein_coding	-3.20963	0.00802263	1.98e-05
LOC688462	protein_coding	-3.20642	0.0385009	9.51e-05
Txndc15	protein_coding	-3.11479	0.0307327	7.59e-05
Ddi2	protein_coding	-3.05717	0.00260533	6.43e-06
Map7	protein_coding	-3.05099	0.028895	7.13e-05
Kcne2	protein_coding	-3.00246	0.0222761	5.5e-05
Calb1	protein_coding	-3.00091	0.0123574	3.05e-05
Zfp385b	protein_coding	-2.89515	0.0188054	4.64e-05
Lcn2	protein_coding	-2.81236	0.0226732	5.6e-05
Gng8	protein_coding	-2.78954	0.0412829	0.000101933
Prr22	protein_coding	-2.72108	0.00919517	2.27e-05
Slc41a2	protein_coding	-2.71768	0.0225876	5.58e-05
Msi1	protein_coding	-2.68787	0.0194992	4.81e-05
Fam135a	protein_coding	-2.58911	0.0244063	6.03e-05
Tead1	protein_coding	-2.5884	0.0282053	6.96e-05
Mtx3	protein_coding	-2.51095	0.0255208	6.3e-05
Prss22	protein_coding	-2.49906	0.0307306	7.59e-05
RGD1565904	protein_coding	-2.45405	0.037108	9.16e-05
LOC100910284	protein_coding	-2.42478	0.038891	9.6e-05
Metrn	protein_coding	-2.35385	0.0281486	6.95e-05
Clint1	protein_coding	-2.33944	0.00202612	5e-06
Kctd18	protein_coding	-2.3171	0.0329804	8.14e-05
Cap2	protein_coding	-2.28359	0.0105407	2.6e-05
Rp9	protein_coding	-2.26811	0.00147715	3.65e-06
Tnfrsf25	protein_coding	-2.25691	0.022493	5.55e-05
Sult2b1	protein_coding	-2.24546	0.00852187	2.1e-05
LOC100910318	protein_coding	-2.23493	0.00619473	1.53e-05
LOC100911579	protein_coding	-2.20316	0.0499955	0.000123446
Ncapd3	protein_coding	-2.17492	0.0331419	8.18e-05
Cst6	protein_coding	-2.17161	0.0119191	2.94e-05
RGD1559916	protein_coding	-2.12708	0.043327	0.00010698
Slc13a2	protein_coding	-2.12049	0.0230645	5.69e-05
Hcn3	protein_coding	-2.11462	0.0144553	3.57e-05
Fev	protein_coding	-2.06589	0.0282136	6.97e-05
Meis1	protein_coding	-2.04317	0.0279598	6.9e-05
RGD1560784	protein_coding	-2.03191	0.0285413	7.05e-05
Fpr2l	protein_coding	-2.02611	0.0118235	2.92e-05
Pitpna	protein_coding	-2.00594	0.0286796	7.08e-05
Mpv17l	protein_coding	-1.97457	0.0431461	0.000106534
RGD1563547	protein_coding	-1.94402	0.0090888	2.24e-05
Cilp2	protein_coding	-1.92131	0.019722	4.87e-05
LOC691170	protein_coding	-1.90861	0.00328457	8.11e-06
Cyp39a1	protein_coding	-1.89832	0.0215991	5.33e-05
Ppp1r1b	protein_coding	-1.87609	0.0133521	3.3e-05
Ccdc32	protein_coding	-1.84271	0.0364277	8.99e-05
Pisd	protein_coding	-1.83571	0.0108453	2.68e-05
S100pbp	protein_coding	-1.8195	0.0365608	9.03e-05
Cobll1	protein_coding	-1.81676	0.0300808	7.43e-05
Neurl4	protein_coding	-1.80714	0.0406242	0.000100307
Carf	protein_coding	-1.80203	0.0147098	3.63e-05
Alyref	protein_coding	-1.79397	0.0308329	7.61e-05
Sox12	protein_coding	-1.7486	0.0298955	7.38e-05
Lrch4	protein_coding	-1.70464	0.0254742	6.29e-05
Milr1	protein_coding	-1.68556	0.0447449	0.000110481
Pank2	protein_coding	-1.66436	0.0393889	9.73e-05
Acot4	protein_coding	-1.64689	0.03105	7.67e-05
Ctsw	protein_coding	-1.63722	0.0473575	0.000116932
Lnx1	protein_coding	-1.62432	0.0276989	6.84e-05
RGD1564980	protein_coding	-1.6066	0.0460842	0.000113788
Matn2	protein_coding	-1.58493	0.0165961	4.1e-05
Lat	protein_coding	-1.58412	0.0120862	2.98e-05
Sts	protein_coding	-1.56639	0.00394457	9.74e-06
Stk19	protein_coding	-1.56152	0.00227907	5.63e-06
Bahd1	protein_coding	-1.54335	0.0479196	0.00011832
RT1-T24-1	protein_coding	-1.53477	0.0264932	6.54e-05
LOC288978	protein_coding	-1.52048	0.0234877	5.8e-05
Ube2a	protein_coding	-1.51175	0.032213	7.95e-05
Tbc1d9b	protein_coding	-1.48565	0.0345282	8.53e-05
Nedd9	protein_coding	-1.47071	0.0467724	0.000115487
Wdr12	protein_coding	-1.45963	0.00755761	1.87e-05
Klf1	protein_coding	-1.45931	0.0316895	7.82e-05
Cr2	protein_coding	-1.44673	0.0452554	0.000111742
Pdp2	protein_coding	-1.43363	0.0323588	7.99e-05
Dos	protein_coding	-1.41299	0.046919	0.000115849
Tpd52l2	protein_coding	-1.40107	0.0436133	0.000107687
Letm1	protein_coding	-1.37524	0.0488252	0.000120556
Optc	protein_coding	-1.36868	0.0493022	0.000121734
Zfand1	protein_coding	-1.3563	0.00552342	1.36e-05
Fam110d	protein_coding	-1.35387	0.0216146	5.34e-05
Clip1	protein_coding	-1.35253	0.00845859	2.09e-05
Rasl12	protein_coding	-1.34395	0.024742	6.11e-05
Cyp7b1	protein_coding	-1.32409	0.0460604	0.000113729
Hfe	protein_coding	-1.3227	0.0473135	0.000116823
LOC679748	protein_coding	-1.31176	0.0339563	8.38e-05
RGD1564899	protein_coding	-1.3049	0.0476226	0.000117587
Gdf11	protein_coding	-1.29357	0.0024314	6e-06
Zfand2b	protein_coding	-1.28821	0.017893	4.42e-05
Ino80d	protein_coding	-1.2868	0.0180323	4.45e-05
Strn4	protein_coding	-1.27752	0.0472096	0.000116567
Mospd3	protein_coding	-1.27505	0.0261607	6.46e-05
Dact2	protein_coding	-1.24845	0.0415984	0.000102712
Aprt	protein_coding	-1.24371	0.0198935	4.91e-05
Chp2	protein_coding	-1.24073	0.00718604	1.77e-05
Crb3	protein_coding	-1.21816	0.0490283	0.000121058
C5ar2	protein_coding	-1.2156	0.0253264	6.25e-05
Kcna2	protein_coding	-1.19749	0.0457839	0.000113047
Zfp111	protein_coding	-1.19342	0.0164532	4.06e-05
Mx2	protein_coding	-1.18997	0.0403436	9.96e-05
Neurl1b	protein_coding	-1.16849	0.042041	0.000103805
Add1	protein_coding	-1.15931	0.0457918	0.000113066
Scn5a	protein_coding	-1.15635	0.00818311	2.02e-05
Smpd4	protein_coding	-1.13196	0.0264489	6.53e-05
Ptgir	protein_coding	-1.13145	0.0406061	0.000100262
Zfp467	protein_coding	-1.12915	0.0394369	9.74e-05
Scarf2	protein_coding	-1.1219	0.00861348	2.13e-05
Ctsk	protein_coding	-1.11216	0.0231745	5.72e-05
Apof	protein_coding	-1.10952	0.00908372	2.24e-05
Pitpnm1	protein_coding	-1.10821	0.0153442	3.79e-05
Fgf12	protein_coding	-1.10601	0.014306	3.53e-05
Wdr26	protein_coding	-1.09923	0.00476375	1.18e-05
Cnr1	protein_coding	-1.09713	0.0284778	7.03e-05
S100a1	protein_coding	-1.09517	0.0434925	0.000107389
RT1-N2	protein_coding	-1.08843	0.0285314	7.04e-05
Slc35a1	protein_coding	-1.0826	0.0455295	0.000112419
Sybu	protein_coding	-1.08219	0.045929	0.000113405
Tlr12	protein_coding	-1.06422	0.000713534	1.76e-06
LOC100360056	protein_coding	-1.0588	0.0286486	7.07e-05
Esrrg	protein_coding	-1.05825	0.0183327	4.53e-05
Arih2	protein_coding	-1.05723	0.0289648	7.15e-05
Gpr68	protein_coding	-1.05336	0.0203202	5.02e-05
Sema3g	protein_coding	-1.05115	0.0130707	3.23e-05
R3hdm2	protein_coding	-1.05019	0.0348368	8.6e-05
Slc25a34	protein_coding	-1.04984	0.0483807	0.000119458
LOC691113	protein_coding	-1.04968	0.0224322	5.54e-05
Wee1	protein_coding	-1.04129	0.0285751	7.06e-05
Dpm2	protein_coding	-1.03856	0.0121188	2.99e-05
B4galt2	protein_coding	-1.02978	0.0420312	0.000103781
Snx24	protein_coding	-1.02469	0.0108384	2.68e-05
C2cd4d	protein_coding	-1.02144	0.0368571	9.1e-05
Trip6	protein_coding	-1.01456	0.0249708	6.17e-05
Acacb	protein_coding	-1.0144	0.0404553	9.99e-05
Tomm40l	protein_coding	-1.01186	0.039304	9.7e-05
Ptpla	protein_coding	-0.993523	0.0102032	2.52e-05
LOC683430	protein_coding	-0.969992	0.00983615	2.43e-05
Plxdc2	protein_coding	-0.96923	0.0342067	8.45e-05
Etnppl	protein_coding	-0.967614	0.0207934	5.13e-05
Alpl	protein_coding	-0.963546	0.0182146	4.5e-05
Ccdc102a	protein_coding	-0.950482	0.0181359	4.48e-05
Nptxr	protein_coding	-0.944036	0.0368168	9.09e-05
Dbil5	protein_coding	-0.942163	0.0140145	3.46e-05
Mfng	protein_coding	-0.936516	0.0350062	8.64e-05
Ubtd1	protein_coding	-0.934022	0.0137911	3.41e-05
RGD1304622	protein_coding	-0.931609	0.0186276	4.6e-05
Lrp3	protein_coding	-0.929474	0.0478312	0.000118102
Sall2	protein_coding	-0.916261	0.00183805	4.54e-06
Zbtb38	protein_coding	-0.914607	0.00938911	2.32e-05
Efna1	protein_coding	-0.914328	0.022236	5.49e-05
Lrrc51	protein_coding	-0.898399	0.00415953	1.03e-05
Icam1	protein_coding	-0.891391	0.0227026	5.61e-05
Slc6a9	protein_coding	-0.886055	0.00600456	1.48e-05
Tpbg	protein_coding	-0.88548	0.0353118	8.72e-05
Slc7a7	protein_coding	-0.878758	0.024515	6.05e-05
Erf	protein_coding	-0.863012	0.0306735	7.57e-05
Ntmt1	protein_coding	-0.860557	0.0433716	0.00010709
Mtmr4	protein_coding	-0.855651	0.00553174	1.37e-05
Cbx4	protein_coding	-0.852836	0.0439392	0.000108492
Plscr1	protein_coding	-0.852503	0.00467045	1.15e-05
Unc5cl	protein_coding	-0.85158	0.0497192	0.000122763
LOC684828	protein_coding	-0.848842	0.0344689	8.51e-05
Cyp4f1	protein_coding	-0.847295	0.00352079	8.69e-06
Crlf2	protein_coding	-0.839783	0.0315371	7.79e-05
Exoc3l1	protein_coding	-0.837019	0.0259212	6.4e-05
Hrasls	protein_coding	-0.831248	0.0162442	4.01e-05
Rasip1	protein_coding	-0.830297	0.0213892	5.28e-05
Peli3	protein_coding	-0.827859	0.0319403	7.89e-05
Slc39a4	protein_coding	-0.82427	0.0184544	4.56e-05
Ephx1	protein_coding	-0.810527	0.00954856	2.36e-05
Sv2a	protein_coding	-0.807766	0.0218343	5.39e-05
Metrnl	protein_coding	-0.804132	0.021828	5.39e-05
Rbm38	protein_coding	-0.802182	0.0295512	7.3e-05
Lmcd1	protein_coding	-0.796634	0.0416616	0.000102868
Pbx2	protein_coding	-0.78626	0.0437969	0.00010814
Ttc33	protein_coding	-0.781925	0.0471421	0.0001164
Grb7	protein_coding	-0.781878	0.0495891	0.000122442
Galk1	protein_coding	-0.77457	0.0207136	5.11e-05
Hist2h2ac	protein_coding	-0.772913	0.014597	3.6e-05
Schip1	protein_coding	-0.771134	0.0280245	6.92e-05
Gpsm2	protein_coding	-0.771005	0.0272499	6.73e-05
Ciapin1	protein_coding	-0.768948	0.0199435	4.92e-05
Gnai2	protein_coding	-0.765457	0.0143612	3.55e-05
Tbc1d20	protein_coding	-0.763406	0.0215649	5.32e-05
Tmem37	protein_coding	-0.761736	0.0482036	0.000119021
Aph1a	protein_coding	-0.759709	0.0140665	3.47e-05
Ankrd9	protein_coding	-0.759592	0.0275924	6.81e-05
Atg4d	protein_coding	-0.758974	0.0464477	0.000114686
Slc25a37	protein_coding	-0.754023	0.029418	7.26e-05
RGD1310257	protein_coding	-0.753414	0.0475078	0.000117303
Zfp191	protein_coding	-0.748779	0.0443675	0.000109549
C1qtnf5	protein_coding	-0.742372	0.0428947	0.000105913
Gatm	protein_coding	-0.742038	0.0329067	8.13e-05
Dip2a	protein_coding	-0.741758	0.019741	4.87e-05
Ugt2b	protein_coding	-0.740527	0.0474274	0.000117105
Scaf8	protein_coding	-0.739586	0.034891	8.62e-05
Rassf1	protein_coding	-0.73821	0.0462278	0.000114143
Chac2	protein_coding	-0.736663	0.0193205	4.77e-05
Mxra8	protein_coding	-0.736326	0.0139317	3.44e-05
Stx5	protein_coding	-0.732234	0.0484655	0.000119668
Tex2	protein_coding	-0.720026	0.0383268	9.46e-05
RGD1563705	protein_coding	-0.71819	0.0392026	9.68e-05
Snrnp25	protein_coding	-0.716375	0.0315207	7.78e-05
Car14	protein_coding	-0.712401	0.0213349	5.27e-05
Rps20	protein_coding	-0.706888	0.0477015	0.000117781
Cbx8	protein_coding	-0.706428	0.03246	8.01e-05
Tspan4	protein_coding	-0.702959	0.0280513	6.93e-05
Smad6	protein_coding	-0.700645	0.0299982	7.41e-05
Dchs1	protein_coding	-0.699589	0.0159415	3.94e-05
Cd320	protein_coding	-0.699028	0.0198191	4.89e-05
Carkd	protein_coding	-0.692244	0.031149	7.69e-05
Abhd17a	protein_coding	-0.69157	0.0404411	9.99e-05
Scamp4	protein_coding	-0.690398	0.000139517	3.44e-07
Ogfod3	protein_coding	-0.688458	0.00351321	8.67e-06
Rgl2	protein_coding	-0.688426	0.0428808	0.000105879
Rps14	protein_coding	-0.686396	0.00993963	2.45e-05
Mlycd	protein_coding	-0.686031	0.0137671	3.4e-05
Rps18	protein_coding	-0.682749	0.00548764	1.35e-05
Snapc2	protein_coding	-0.677108	0.0414545	0.000102357
Pvrl2	protein_coding	-0.673148	0.0499223	0.000123265
Rpl37a	protein_coding	-0.673089	0.0356006	8.79e-05
Rpl9	protein_coding	-0.672528	0.0275461	6.8e-05
Shb	protein_coding	-0.668288	0.0464889	0.000114787
Mpg	protein_coding	-0.667862	0.0441083	0.000108909
Grpel1	protein_coding	-0.667707	0.0484476	0.000119624
LOC100363391	protein_coding	-0.666761	0.029838	7.37e-05
Tmem183a	protein_coding	-0.666097	0.0344249	8.5e-05
Efhd2	protein_coding	-0.663076	0.0452098	0.000111629
Vps18	protein_coding	-0.662764	0.00418808	1.03e-05
Nme2	protein_coding	-0.662397	0.0177395	4.38e-05
Cacfd1	protein_coding	-0.660613	0.00557715	1.38e-05
Rplp1	protein_coding	-0.65742	0.0201607	4.98e-05
Myd88	protein_coding	-0.64892	0.0480806	0.000118717
Gltpd2	protein_coding	-0.645518	0.0313949	7.75e-05
Gramd1a	protein_coding	-0.642868	0.0246849	6.1e-05
Med26	protein_coding	-0.640376	0.0276912	6.84e-05
Hgfac	protein_coding	-0.635611	0.0481287	0.000118836
Txnl4b	protein_coding	-0.634623	0.0102946	2.54e-05
LOC100362298	protein_coding	-0.6342	0.0138912	3.43e-05
Psmg2	protein_coding	-0.633992	0.0238791	5.9e-05
Emcn	protein_coding	-0.631958	0.033394	8.25e-05
Pcgf6	protein_coding	-0.631842	0.0445612	0.000110028
Apom	protein_coding	-0.629586	0.0216133	5.34e-05
Reep5	protein_coding	-0.627716	0.0476797	0.000117728
Pcbd2	protein_coding	-0.627423	0.038568	9.52e-05
RGD1560648	protein_coding	-0.61911	0.0282047	6.96e-05
Qpctl	protein_coding	-0.615586	0.0362765	8.96e-05
Dpt	protein_coding	-0.609998	0.04893	0.000120815
Rps23	protein_coding	-0.609979	0.0303604	7.5e-05
LOC680700	protein_coding	-0.609705	0.0366791	9.06e-05
Ctnnbip1	protein_coding	-0.605704	0.0477484	0.000117897
LOC100911986	protein_coding	-0.60461	0.0262465	6.48e-05
Pnkp	protein_coding	-0.602151	0.0175685	4.34e-05
Tm4sf4	protein_coding	-0.600825	0.00976017	2.41e-05
Yipf3	protein_coding	-0.599586	0.0170038	4.2e-05
Gtf3a	protein_coding	-0.596518	0.0173091	4.27e-05
Ints5	protein_coding	-0.596447	0.0025168	6.21e-06
Oaz1	protein_coding	-0.594676	0.0486449	0.000120111
Mrpl33	protein_coding	-0.590834	0.0150938	3.73e-05
Orc2	protein_coding	-0.588804	0.00687128	1.7e-05
Txndc5	protein_coding	-0.588475	0.039242	9.69e-05
Rogdi	protein_coding	-0.587408	0.0391361	9.66e-05
LOC100912024	protein_coding	-0.587357	0.0107275	2.65e-05
Arpc3	protein_coding	-0.585875	0.00614925	1.52e-05
Lrrc42	protein_coding	-0.584981	0.0299964	7.41e-05
Ing2	protein_coding	-0.584658	0.00621376	1.53e-05
Rps4x	protein_coding	-0.583204	0.00706591	1.74e-05
Hmgcl	protein_coding	-0.582373	0.0244828	6.05e-05
Pxdc1	protein_coding	-0.581732	0.0340813	8.42e-05
Cpn1	protein_coding	-0.575445	0.0340953	8.42e-05
Gpank1	protein_coding	-0.575156	0.0377117	9.31e-05
Eif4ebp1	protein_coding	-0.574727	0.0416931	0.000102946
Hscb	protein_coding	-0.573754	0.0219089	5.41e-05
Mtrf1l	protein_coding	-0.573625	0.0417396	0.000103061
Sars2	protein_coding	-0.571044	0.00677264	1.67e-05
Hexa	protein_coding	-0.568754	0.0162072	4e-05
Eef1g	protein_coding	-0.566775	0.0313652	7.74e-05
F2	protein_coding	-0.566519	0.0281471	6.95e-05
Clta	protein_coding	-0.565783	0.0219316	5.42e-05
Setd3	protein_coding	-0.564406	0.02205	5.44e-05
Npc2	protein_coding	-0.563333	0.0476795	0.000117727
mrpl11	protein_coding	-0.562571	0.00692032	1.71e-05
Tm2d2	protein_coding	-0.561151	0.0447175	0.000110414
Gstm1	protein_coding	-0.560784	0.0216761	5.35e-05
LOC100360679	protein_coding	-0.551796	0.0174627	4.31e-05
Eef2	protein_coding	-0.548327	0.0465772	0.000115005
Nans	protein_coding	-0.547619	0.049349	0.000121849
Mvb12a	protein_coding	-0.547611	0.0348261	8.6e-05
Rpsa	protein_coding	-0.547585	0.0204092	5.04e-05
Rnaset2	protein_coding	-0.547111	0.00572843	1.41e-05
Mterfd2	protein_coding	-0.546666	0.0331634	8.19e-05
Mrps34	protein_coding	-0.544907	0.0213345	5.27e-05
Stub1	protein_coding	-0.542319	0.0461284	0.000113897
LOC361985	protein_coding	-0.54045	0.0342306	8.45e-05
Lactb2	protein_coding	-0.53559	0.0264963	6.54e-05
Rab33b	protein_coding	-0.535281	0.0421004	0.000103952
Rps27	protein_coding	-0.53397	0.0381017	9.41e-05
Ccdc22	protein_coding	-0.53109	0.0467288	0.00011538
Sod1	protein_coding	-0.529891	0.0490685	0.000121157
Nags	protein_coding	-0.529744	0.000272501	6.73e-07
Eif2d	protein_coding	-0.526118	0.00955703	2.36e-05
Fgd5	protein_coding	-0.524108	0.0387017	9.56e-05
Elac2	protein_coding	-0.523684	0.0329751	8.14e-05
Stoml2	protein_coding	-0.520487	0.0480564	0.000118658
Csk	protein_coding	-0.516555	0.0323134	7.98e-05
Uba52	protein_coding	-0.514063	0.015262	3.77e-05
Slc26a8	protein_coding	-0.513255	0.0082994	2.05e-05
Nucb1	protein_coding	-0.510083	0.049197	0.000121474
Fuca1	protein_coding	-0.509228	0.0288557	7.12e-05
Ppp1ca	protein_coding	-0.509146	0.0423621	0.000104598
Eif1ad	protein_coding	-0.506753	0.0137658	3.4e-05
Cops5	protein_coding	-0.504975	0.035934	8.87e-05
Mrpl1	protein_coding	-0.503754	0.0180327	4.45e-05
Cox4i1	protein_coding	-0.503223	0.0359355	8.87e-05
Smad5	protein_coding	-0.502036	0.00232469	5.74e-06
Tec	protein_coding	0.501011	0.0446281	0.000110193
Supv3l1	protein_coding	0.503472	0.0386582	9.55e-05
Ccny	protein_coding	0.508511	0.0402736	9.94e-05
Pan2	protein_coding	0.51481	0.0472989	0.000116787
Pomk	protein_coding	0.5174	0.0252434	6.23e-05
Arih1	protein_coding	0.519545	0.0461112	0.000113855
Sugt1	protein_coding	0.522557	0.0443024	0.000109389
Ash2l	protein_coding	0.525624	0.0352881	8.71e-05
Ginm1	protein_coding	0.529897	0.0182001	4.49e-05
Srp14	protein_coding	0.531197	0.0233225	5.76e-05
Ccdc53	protein_coding	0.531416	0.020218	4.99e-05
LOC360919	protein_coding	0.531749	0.0443321	0.000109462
MGC95152	protein_coding	0.53401	0.040231	9.93e-05
Sde2	protein_coding	0.534264	0.0490461	0.000121102
Smpd2	protein_coding	0.537174	0.0180615	4.46e-05
Snapc1	protein_coding	0.540207	0.0351953	8.69e-05
Guf1	protein_coding	0.542303	0.0042755	1.06e-05
Parp1	protein_coding	0.542566	0.029912	7.39e-05
Xdh	protein_coding	0.542698	0.0474522	0.000117166
Pdpk1	protein_coding	0.545863	0.043303	0.000106921
Pttg1ip	protein_coding	0.54812	0.0432424	0.000106771
Cnih1	protein_coding	0.548323	0.0342476	8.46e-05
Lemd3	protein_coding	0.549582	0.0252994	6.25e-05
Lhfp	protein_coding	0.55193	0.0440253	0.000108705
Plcb3	protein_coding	0.552282	0.0446686	0.000110293
Psmb5	protein_coding	0.553996	0.0249615	6.16e-05
Rmnd5a	protein_coding	0.554877	0.0470351	0.000116136
Cdc5l	protein_coding	0.557029	0.0379841	9.38e-05
Fam172a	protein_coding	0.557349	0.0384254	9.49e-05
RGD1305420	protein_coding	0.557997	0.0238759	5.9e-05
Fdx1	protein_coding	0.561512	0.0495094	0.000122246
Mrpl23	protein_coding	0.562168	0.021654	5.35e-05
LOC299282	protein_coding	0.562615	0.045331	0.000111928
Dpy30	protein_coding	0.562824	0.0392834	9.7e-05
Qsox1	protein_coding	0.563179	0.0438667	0.000108313
Kdelr2	protein_coding	0.564926	0.0434797	0.000107357
Gpn1	protein_coding	0.566881	0.0416179	0.00010276
Zfp133	protein_coding	0.568421	0.0476863	0.000117744
Pcid2	protein_coding	0.569732	0.0411096	0.000101505
Dcp1a	protein_coding	0.574754	0.0134965	3.33e-05
Emc1	protein_coding	0.574904	0.0345622	8.53e-05
Akap10	protein_coding	0.575245	0.0152907	3.78e-05
Apip	protein_coding	0.575469	0.0107138	2.65e-05
Vps37a	protein_coding	0.575492	0.014398	3.56e-05
Zbtb34	protein_coding	0.576907	0.0444411	0.000109731
Mrps27	protein_coding	0.579879	0.0495002	0.000122223
MGC116121	protein_coding	0.580628	0.0158086	3.9e-05
Ccnc	protein_coding	0.582787	0.0430029	0.00010618
Ift140	protein_coding	0.584261	0.0483158	0.000119298
Cmtr2	protein_coding	0.586641	0.0142441	3.52e-05
Myef2	protein_coding	0.588414	0.0161735	3.99e-05
Wfs1	protein_coding	0.58855	0.0416893	0.000102937
Ppfia2	protein_coding	0.58891	0.0204561	5.05e-05
Med27	protein_coding	0.592377	0.035466	8.76e-05
Hif1a	protein_coding	0.592774	0.043112	0.000106449
Timm21	protein_coding	0.593206	0.040253	9.94e-05
Nup88	protein_coding	0.59335	0.0456351	0.000112679
RGD1309148	protein_coding	0.593812	0.0171554	4.24e-05
Mre11a	protein_coding	0.593913	0.00124757	3.08e-06
Arel1	protein_coding	0.596093	0.00912321	2.25e-05
Pank4	protein_coding	0.596131	0.0199391	4.92e-05
Dennd6a	protein_coding	0.596415	0.0037508	9.26e-06
Rab43	protein_coding	0.597426	0.00697165	1.72e-05
Crkl	protein_coding	0.5984	0.0406118	0.000100276
Zfp407	protein_coding	0.598558	0.0169528	4.19e-05
Shq1	protein_coding	0.598903	0.0128699	3.18e-05
Dis3l2	protein_coding	0.602601	0.00932073	2.3e-05
Rexo2	protein_coding	0.604298	0.0479335	0.000118354
Gnptg	protein_coding	0.604721	0.0118742	2.93e-05
Trappc2l	protein_coding	0.604809	0.0234857	5.8e-05
Perld1	protein_coding	0.611043	0.00798472	1.97e-05
Znhit6	protein_coding	0.612027	0.0244686	6.04e-05
Narg2	protein_coding	0.612581	0.0147474	3.64e-05
Appbp2	protein_coding	0.612998	0.0129902	3.21e-05
Dctpp1	protein_coding	0.617461	0.030652	7.57e-05
Ccdc91	protein_coding	0.618374	0.0211658	5.23e-05
Eif4e2	protein_coding	0.618937	0.0487141	0.000120282
Zfp455	protein_coding	0.618948	0.0294674	7.28e-05
Pde6d	protein_coding	0.620736	0.019862	4.9e-05
Gfm2	protein_coding	0.620785	0.0355734	8.78e-05
Pla2g16	protein_coding	0.620983	0.00221026	5.46e-06
Wdr44	protein_coding	0.622398	0.0493107	0.000121755
Fam96b	protein_coding	0.623598	0.0402139	9.93e-05
Hat1	protein_coding	0.624448	0.0342917	8.47e-05
Phyh	protein_coding	0.626735	0.0297115	7.34e-05
Pnpt1	protein_coding	0.627892	0.0274021	6.77e-05
RGD1304587	protein_coding	0.629213	0.0403506	9.96e-05
Pdcl	protein_coding	0.629228	0.00704866	1.74e-05
Sema5a	protein_coding	0.629298	0.0439611	0.000108546
Gstm7	protein_coding	0.631391	0.0282686	6.98e-05
Plscr4	protein_coding	0.634511	0.0286567	7.08e-05
Eftud1	protein_coding	0.63824	0.0138911	3.43e-05
Smc3	protein_coding	0.639223	0.0347901	8.59e-05
Foxo4	protein_coding	0.639599	0.00660475	1.63e-05
Ccdc104	protein_coding	0.640012	0.0372593	9.2e-05
Sult1a1	protein_coding	0.6403	0.0480492	0.00011864
LOC310177	protein_coding	0.640991	0.000259369	6.4e-07
Dtd1	protein_coding	0.641365	0.0115145	2.84e-05
LOC691877	protein_coding	0.641564	0.0432125	0.000106698
Tubgcp2	protein_coding	0.642952	0.0418968	0.000103449
Ybx3	protein_coding	0.64354	0.0294949	7.28e-05
Hmg20a	protein_coding	0.643922	0.0215432	5.32e-05
Stam2	protein_coding	0.644048	0.044067	0.000108807
RGD1559841	protein_coding	0.645406	0.0156917	3.87e-05
RGD1563583	protein_coding	0.645524	0.0142449	3.52e-05
Lhpp	protein_coding	0.64612	0.00666934	1.65e-05
Wwp2	protein_coding	0.646551	0.0203959	5.04e-05
Pcgf3	protein_coding	0.64884	0.0256436	6.33e-05
Scrn3	protein_coding	0.650392	0.0435995	0.000107653
Ikzf5	protein_coding	0.652326	0.0155603	3.84e-05
Zfp606	protein_coding	0.653023	0.0339086	8.37e-05
Plagl2	protein_coding	0.657016	0.023304	5.75e-05
Rars2	protein_coding	0.658345	0.046601	0.000115064
Scfd2	protein_coding	0.659728	0.0210205	5.19e-05
Kars	protein_coding	0.659917	0.0380569	9.4e-05
Hpgds	protein_coding	0.661626	0.0209352	5.17e-05
Cers4	protein_coding	0.663072	0.0274671	6.78e-05
Tceb3	protein_coding	0.663567	0.0405889	0.00010022
Lifr	protein_coding	0.66427	0.0168895	4.17e-05
Dhx35	protein_coding	0.665719	0.0280845	6.93e-05
Zfp167	protein_coding	0.666034	0.0071685	1.77e-05
Eid2	protein_coding	0.667271	0.0374957	9.26e-05
U2af2	protein_coding	0.669864	0.0371944	9.18e-05
Poglut1	protein_coding	0.671124	0.0166325	4.11e-05
Ext2	protein_coding	0.673151	0.0324867	8.02e-05
Slc16a13	protein_coding	0.673996	0.00950676	2.35e-05
Tead3	protein_coding	0.674397	0.0163081	4.03e-05
Grk5	protein_coding	0.674416	0.0288327	7.12e-05
Zdhhc1	protein_coding	0.674825	0.0300799	7.43e-05
Gnmt	protein_coding	0.677635	0.0425758	0.000105125
Hps3	protein_coding	0.681061	0.015241	3.76e-05
Prps2	protein_coding	0.681686	0.0315471	7.79e-05
Nucks1	protein_coding	0.682393	0.0297403	7.34e-05
Rpgrip1l	protein_coding	0.685472	0.0337599	8.34e-05
Rwdd1	protein_coding	0.685557	0.0269862	6.66e-05
MGC95208	protein_coding	0.6858	0.049794	0.000122948
Ppwd1	protein_coding	0.685972	0.0430151	0.00010621
Ndufaf1	protein_coding	0.686661	0.0121762	3.01e-05
Bbs4	protein_coding	0.689331	0.0465549	0.00011495
Erich1	protein_coding	0.689697	0.014937	3.69e-05
Rspo3	protein_coding	0.69498	0.0185435	4.58e-05
Maml2	protein_coding	0.695336	0.0100106	2.47e-05
Gnptab	protein_coding	0.696941	0.00736811	1.82e-05
Mettl23	protein_coding	0.697285	0.0278857	6.89e-05
Psma3l	protein_coding	0.704015	0.000801781	1.98e-06
Abtb2	protein_coding	0.704275	0.0134491	3.32e-05
Klhl7	protein_coding	0.705325	0.0432791	0.000106862
Hpd	protein_coding	0.706604	0.0194497	4.8e-05
Btbd2	protein_coding	0.707132	0.0111965	2.76e-05
Cox19	protein_coding	0.71323	0.0252702	6.24e-05
Lrrc8b	protein_coding	0.713683	0.0221147	5.46e-05
Smn1	protein_coding	0.715375	0.0210799	5.2e-05
Sod3	protein_coding	0.716309	0.00817936	2.02e-05
Fam211b	protein_coding	0.720328	0.0480659	0.000118681
Gnpat	protein_coding	0.722665	0.0375423	9.27e-05
Mlh1	protein_coding	0.72567	0.0472126	0.000116574
Dzip3	protein_coding	0.72928	0.0420681	0.000103872
Abcb10	protein_coding	0.729557	0.00984037	2.43e-05
Micu3	protein_coding	0.730024	0.0288137	7.11e-05
Gdnf	protein_coding	0.731001	0.0389305	9.61e-05
Ppp2r3a	protein_coding	0.737592	0.0108027	2.67e-05
Nt5m	protein_coding	0.739584	0.0388319	9.59e-05
Rnpc3	protein_coding	0.742493	0.0390395	9.64e-05
Palm	protein_coding	0.746257	0.0352865	8.71e-05
Srfbp1	protein_coding	0.747717	0.0468076	0.000115574
Cdkn2aipnl	protein_coding	0.749073	0.00559817	1.38e-05
Dnajc17	protein_coding	0.749204	0.0117482	2.9e-05
RGD1306151	protein_coding	0.749999	0.0168146	4.15e-05
Mrpl27	protein_coding	0.752632	0.0186099	4.6e-05
Fbxo11	protein_coding	0.754141	0.0465783	0.000115008
Atf4	protein_coding	0.754418	0.0424226	0.000104747
Fzd1	protein_coding	0.756111	0.0339529	8.38e-05
Hmgxb4	protein_coding	0.75859	0.0280242	6.92e-05
RGD1560871	protein_coding	0.759015	0.0221783	5.48e-05
Cep135	protein_coding	0.759322	0.0168179	4.15e-05
Slc25a32	protein_coding	0.759832	0.0443115	0.000109411
Mblac2	protein_coding	0.76069	0.029749	7.35e-05
Dysf	protein_coding	0.761528	0.0469	0.000115802
Nsun5	protein_coding	0.76639	0.0347956	8.59e-05
Wdr78	protein_coding	0.768256	0.0238942	5.9e-05
Slc16a4	protein_coding	0.77132	0.0247613	6.11e-05
Bbs1	protein_coding	0.771741	0.0473988	0.000117034
Efcab7	protein_coding	0.773468	0.0407699	0.000100666
Rps19bp1	protein_coding	0.776639	0.0357306	8.82e-05
Fbxw7	protein_coding	0.779497	0.0185933	4.59e-05
Fam174b	protein_coding	0.779882	0.0377248	9.31e-05
Fas	protein_coding	0.78201	0.0330217	8.15e-05
Ift57	protein_coding	0.782584	0.00185414	4.58e-06
Zfp143	protein_coding	0.798439	0.0362874	8.96e-05
Tmem67	protein_coding	0.79985	0.0137921	3.41e-05
Klhl22	protein_coding	0.800042	0.00626679	1.55e-05
Armcx1	protein_coding	0.800277	0.0490927	0.000121217
Brd9	protein_coding	0.801597	0.0110487	2.73e-05
Zbtb25	protein_coding	0.804072	0.000594036	1.47e-06
Ednra	protein_coding	0.806965	0.0127677	3.15e-05
Klhl17	protein_coding	0.814476	0.0228745	5.65e-05
Pcbp3	protein_coding	0.814667	0.0331448	8.18e-05
Lax1	protein_coding	0.81521	0.0338341	8.35e-05
Zfp366	protein_coding	0.819867	0.0372927	9.21e-05
C2cd3	protein_coding	0.819978	0.0242802	6e-05
P2ry13	protein_coding	0.82053	0.00896749	2.21e-05
Wdr76	protein_coding	0.82445	0.0458315	0.000113164
Vasn	protein_coding	0.829011	0.0259408	6.41e-05
Mlh3	protein_coding	0.831882	0.0422293	0.00010427
Mier1	protein_coding	0.833108	0.00479728	1.18e-05
Lmna	protein_coding	0.838597	0.0322759	7.97e-05
Entpd4	protein_coding	0.848152	0.00888383	2.19e-05
Chsy3	protein_coding	0.849053	0.0110208	2.72e-05
Epc2l1	protein_coding	0.849614	0.0433201	0.000106963
Dlg4	protein_coding	0.853901	0.0286771	7.08e-05
Adrb2	protein_coding	0.855137	0.0330365	8.16e-05
Pold2	protein_coding	0.857623	0.0345084	8.52e-05
Plk3	protein_coding	0.86206	0.0356364	8.8e-05
Dtx3l	protein_coding	0.864417	0.018256	4.51e-05
Ttbk2	protein_coding	0.865568	0.0259786	6.41e-05
Tnnt1	protein_coding	0.868139	0.00712094	1.76e-05
Kpna3	protein_coding	0.871055	0.0348057	8.59e-05
Tdrkh	protein_coding	0.876832	0.0280437	6.92e-05
Pla2g2a	protein_coding	0.880981	0.00135764	3.35e-06
Upf1	protein_coding	0.881772	0.0337517	8.33e-05
Cyp2d3	protein_coding	0.882641	5.42e-05	1.34e-07
Cacnb2	protein_coding	0.883462	0.0306855	7.58e-05
Trdmt1	protein_coding	0.888381	0.00624587	1.54e-05
Alg8	protein_coding	0.894117	0.00461784	1.14e-05
Ahr	protein_coding	0.897673	0.0328966	8.12e-05
Sdhaf2	protein_coding	0.903253	0.0330767	8.17e-05
Cdc14a	protein_coding	0.903346	0.0144627	3.57e-05
Srgap1	protein_coding	0.907106	0.0191359	4.72e-05
Foxo1	protein_coding	0.908916	0.0295692	7.3e-05
Ncoa5	protein_coding	0.912865	0.0144706	3.57e-05
RGD1561310	protein_coding	0.913769	0.0264448	6.53e-05
Inpp5e	protein_coding	0.916525	0.0167277	4.13e-05
Fam110a	protein_coding	0.917535	0.0186403	4.6e-05
Fancl	protein_coding	0.922819	0.0409969	0.000101227
Nckap5	protein_coding	0.928306	0.0207244	5.12e-05
Dock11	protein_coding	0.929605	0.0453861	0.000112065
Jdp2	protein_coding	0.930261	0.00319591	7.89e-06
Mettl4	protein_coding	0.93092	0.0303539	7.49e-05
Tmem170a	protein_coding	0.93102	0.00323878	8e-06
Setdb1	protein_coding	0.932491	0.0429974	0.000106166
Dusp23	protein_coding	0.938252	0.0449908	0.000111088
RGD1359508	protein_coding	0.948699	0.0203077	5.01e-05
Zfp512	protein_coding	0.950054	0.0147712	3.65e-05
Zfpm2	protein_coding	0.951114	0.0473413	0.000116892
Lnx2	protein_coding	0.95492	0.0338578	8.36e-05
Proser1	protein_coding	0.959387	0.00546817	1.35e-05
Rnls	protein_coding	0.966949	0.0404116	9.98e-05
Dhx9	protein_coding	0.969468	0.00235007	5.8e-06
Kif3a	protein_coding	0.986531	0.0487907	0.000120471
Gria4	protein_coding	0.99327	0.0445898	0.000110098
Msl3	protein_coding	0.994176	0.046924	0.000115862
Efhc1	protein_coding	0.994454	0.000568711	1.4e-06
Fbxo8	protein_coding	0.996644	0.0484689	0.000119676
Pcdhb20	protein_coding	1.00378	0.00773294	1.91e-05
Bdh1	protein_coding	1.03358	0.0158416	3.91e-05
Atp1b1	protein_coding	1.03363	0.0179122	4.42e-05
RGD1311080	protein_coding	1.03627	0.0277761	6.86e-05
Ppp1r2	protein_coding	1.03776	0.0442505	0.00010926
Plk2	protein_coding	1.03861	0.0414013	0.000102225
Fancf	protein_coding	1.04078	0.0220447	5.44e-05
Pcdhgb7	protein_coding	1.05748	0.0328339	8.11e-05
Zbtb11	protein_coding	1.06358	0.0284694	7.03e-05
Eif4enif1	protein_coding	1.06957	0.000338378	8.36e-07
Cldn7	protein_coding	1.07321	0.0208411	5.15e-05
Fam180a	protein_coding	1.07325	0.017081	4.22e-05
Luzp1	protein_coding	1.0742	0.0379843	9.38e-05
Adat1	protein_coding	1.07784	0.0135047	3.33e-05
Angptl1	protein_coding	1.0812	0.0235455	5.81e-05
Mvd	protein_coding	1.0877	0.0369889	9.13e-05
Zfp346	protein_coding	1.08848	0.0471077	0.000116315
Slc24a5	protein_coding	1.09387	0.00704716	1.74e-05
Rabggtb	protein_coding	1.10008	0.0411334	0.000101564
Hspa1b	protein_coding	1.10727	0.00297902	7.36e-06
Zbtb12	protein_coding	1.11122	0.0293492	7.25e-05
F3	protein_coding	1.11139	0.0469253	0.000115865
RGD1562310	protein_coding	1.11228	0.0103168	2.55e-05
Abo	protein_coding	1.11552	0.0317918	7.85e-05
Klf4	protein_coding	1.11725	0.0281712	6.96e-05
Ccdc163	protein_coding	1.12004	0.038555	9.52e-05
Zfx	protein_coding	1.12231	0.0486598	0.000120148
Slc15a2	protein_coding	1.13078	0.0134587	3.32e-05
Cct6b	protein_coding	1.13356	0.0308243	7.61e-05
Fmod	protein_coding	1.13678	0.0103758	2.56e-05
Gatsl2	protein_coding	1.13757	0.0468018	0.00011556
Bmp2	protein_coding	1.14811	0.0461498	0.00011395
LOC684871	protein_coding	1.14833	0.0108457	2.68e-05
Ccdc34	protein_coding	1.14858	0.0185195	4.57e-05
Dse	protein_coding	1.15776	0.0413856	0.000102187
Chchd7	protein_coding	1.15813	0.00255534	6.31e-06
Npy	protein_coding	1.16558	0.0189242	4.67e-05
Srek1ip1	protein_coding	1.17166	0.00879075	2.17e-05
RGD1560341	protein_coding	1.17273	0.0474526	0.000117167
Lrrc1	protein_coding	1.17529	0.0400761	9.9e-05
Bcor	protein_coding	1.17667	0.0367868	9.08e-05
Rap1gds1	protein_coding	1.18349	0.0193953	4.79e-05
Pter	protein_coding	1.18912	0.00825584	2.04e-05
Tbx20	protein_coding	1.18932	0.0319482	7.89e-05
Chst11	protein_coding	1.19175	0.0384474	9.49e-05
Alox12	protein_coding	1.19187	0.0391243	9.66e-05
Oat	protein_coding	1.21206	0.0269797	6.66e-05
LOC100365935	protein_coding	1.21362	0.0474736	0.000117219
Mospd2	protein_coding	1.21699	0.0313002	7.73e-05
Thbs4	protein_coding	1.21985	0.0133046	3.29e-05
Zap70	protein_coding	1.23654	0.0386885	9.55e-05
A3galt2	protein_coding	1.24806	0.0330802	8.17e-05
Cebpd	protein_coding	1.24849	0.0461259	0.000113891
Snai2	protein_coding	1.25122	0.0185087	4.57e-05
Aoc1	protein_coding	1.25156	0.0198526	4.9e-05
RGD1563157	protein_coding	1.25585	0.0239217	5.91e-05
Mettl25	protein_coding	1.28127	0.0145778	3.6e-05
LOC498222	protein_coding	1.28722	0.00619071	1.53e-05
Plagl1	protein_coding	1.29009	0.0374151	9.24e-05
Odc1	protein_coding	1.30604	0.0372014	9.19e-05
Cacna1c	protein_coding	1.31962	0.035077	8.66e-05
Serpina12	protein_coding	1.33437	0.0479074	0.00011829
Eps15	protein_coding	1.34006	0.0256489	6.33e-05
Ppap2a	protein_coding	1.35775	0.040126	9.91e-05
Zmat1	protein_coding	1.35853	0.01902	4.7e-05
Nabp1	protein_coding	1.37405	0.0313012	7.73e-05
Papd4	protein_coding	1.37859	0.0194533	4.8e-05
Pim3	protein_coding	1.38079	0.00130462	3.22e-06
Ssmem1	protein_coding	1.38586	0.0213497	5.27e-05
Ccsap	protein_coding	1.38684	0.0146223	3.61e-05
Lsg1	protein_coding	1.38802	0.0453605	0.000112001
Egln1	protein_coding	1.39505	0.0378294	9.34e-05
Gpr114	protein_coding	1.40075	0.0411639	0.000101639
Shoc2	protein_coding	1.40688	0.00928405	2.29e-05
Trio	protein_coding	1.40748	0.0295632	7.3e-05
Fads2	protein_coding	1.42358	0.014862	3.67e-05
Fam107a	protein_coding	1.42433	0.0194346	4.8e-05
Hey2	protein_coding	1.43294	0.0256897	6.34e-05
Nap1l1	protein_coding	1.44133	0.0396736	9.8e-05
Abca16	protein_coding	1.46197	0.0208498	5.15e-05
Klhl18	protein_coding	1.47587	0.0381296	9.41e-05
Cox7a2l	protein_coding	1.47882	0.00476193	1.18e-05
Msi2	protein_coding	1.49529	0.0359647	8.88e-05
Tnfaip3	protein_coding	1.49546	0.00851927	2.1e-05
Sema3b	protein_coding	1.49775	0.0493384	0.000121823
Cpne8	protein_coding	1.50765	0.0356569	8.8e-05
Crat	protein_coding	1.51659	0.00837081	2.07e-05
B4galt4	protein_coding	1.55638	0.0298022	7.36e-05
Traip	protein_coding	1.59756	0.0449483	0.000110983
Fibin	protein_coding	1.60188	0.0484274	0.000119574
Uprt	protein_coding	1.60382	0.0109903	2.71e-05
Ankrd33b	protein_coding	1.61623	0.00259857	6.42e-06
Scg3	protein_coding	1.62042	0.00280753	6.93e-06
Fndc3b	protein_coding	1.62194	0.0447597	0.000110518
Tmem88b	protein_coding	1.62989	0.0483957	0.000119495
Srgap3	protein_coding	1.64305	0.00225119	5.56e-06
Adamts1	protein_coding	1.66652	0.039402	9.73e-05
Slco1b3	protein_coding	1.68203	0.0375437	9.27e-05
Vgll3	protein_coding	1.68644	0.045726	0.000112904
Scarb1	protein_coding	1.68712	0.000657252	1.62e-06
Slc35e4	protein_coding	1.68804	0.00643122	1.59e-05
Mknk1	protein_coding	1.69382	0.042217	0.00010424
Pign	protein_coding	1.70474	0.0401104	9.9e-05
RGD1563402	protein_coding	1.73017	0.0144351	3.56e-05
Wnk2	protein_coding	1.74157	0.0383103	9.46e-05
Slc13a4	protein_coding	1.74758	0.0362821	8.96e-05
Arhgap44	protein_coding	1.75193	0.0148742	3.67e-05
Pfn2	protein_coding	1.76316	0.0478025	0.000118031
Ppp2r5e	protein_coding	1.77514	0.0444783	0.000109823
Olr931	protein_coding	1.78346	0.00881513	2.18e-05
Cmss1	protein_coding	1.81664	0.00299503	7.4e-06
Tmem151b	protein_coding	1.81702	0.0317026	7.83e-05
Nedd4l	protein_coding	1.81949	0.00240843	5.95e-06
Nol8	protein_coding	1.84535	0.0416162	0.000102756
Drap1	protein_coding	1.88922	0.0440305	0.000108717
RGD1563937	protein_coding	1.89268	0.00294392	7.27e-06
Tsacc	protein_coding	1.89942	0.0333978	8.25e-05
MGC112715	protein_coding	1.95171	0.0139865	3.45e-05
Fcamr	protein_coding	1.95347	0.0340576	8.41e-05
Dph5	protein_coding	1.98335	0.0212854	5.26e-05
N4bp2	protein_coding	1.99931	0.0175153	4.32e-05
Prr16	protein_coding	2.0219	0.0256153	6.32e-05
Cdk5r1	protein_coding	2.0253	0.0140019	3.46e-05
Sult1d1	protein_coding	2.02919	0.019408	4.79e-05
Cox4i2	protein_coding	2.08925	0.0393269	9.71e-05
Ctgf	protein_coding	2.0942	0.0130989	3.23e-05
Atpaf1	protein_coding	2.11817	0.0343681	8.49e-05
Fam198b	protein_coding	2.12247	0.0443654	0.000109544
Eltd1	protein_coding	2.12779	0.0254407	6.28e-05
Fam193a	protein_coding	2.13021	0.0291692	7.2e-05
Camk4	protein_coding	2.13204	0.0430891	0.000106393
Dda1	protein_coding	2.16414	0.0467109	0.000115336
RGD1559441	protein_coding	2.19216	0.0361049	8.91e-05
Spidr	protein_coding	2.20122	0.0152693	3.77e-05
Casp1	protein_coding	2.21224	0.0292244	7.22e-05
Tmem44	protein_coding	2.2435	0.00932418	2.3e-05
Ankrd65	protein_coding	2.27522	0.0137583	3.4e-05
Ubxn11	protein_coding	2.31343	0.0456974	0.000112833
Tcirg1	protein_coding	2.3547	0.0173693	4.29e-05
Lnp	protein_coding	2.38525	0.031419	7.76e-05
B3gnt8	protein_coding	2.39335	0.0415206	0.00010252
Sfxn4	protein_coding	2.41881	0.0243133	6e-05
Tuba1c	protein_coding	2.42211	0.0307091	7.58e-05
Arid1a	protein_coding	2.45749	0.0164364	4.06e-05
Mrps24	protein_coding	2.47107	0.000261902	6.47e-07
Faf1	protein_coding	2.47477	0.0375096	9.26e-05
Prepl	protein_coding	2.51949	0.0108962	2.69e-05
Rbak	protein_coding	2.53789	0.0471585	0.000116441
Senp8	protein_coding	2.55801	0.0033482	8.27e-06
Ovol1	protein_coding	2.68085	0.0215304	5.32e-05
Fos	protein_coding	2.77544	0.0227419	5.62e-05
Nt5e	protein_coding	2.79592	0.0247761	6.12e-05
RGD1309821	protein_coding	2.94868	0.00172831	4.27e-06
43719	protein_coding	2.96527	0.000201091	4.97e-07
LOC100911371	protein_coding	2.99666	0.00345312	8.53e-06
Cpsf6	protein_coding	3.03379	0.0107729	2.66e-05
LOC691918	protein_coding	3.11135	0.00675251	1.67e-05
Rpp38	protein_coding	3.1232	0.0441589	0.000109034
Ccdc106	protein_coding	3.24071	0.0228265	5.64e-05
Exoc3l2	protein_coding	3.24691	0.00148247	3.66e-06
Hyal1	protein_coding	3.29723	0.0499643	0.000123369
Lrp6	protein_coding	3.33368	0.000647379	1.6e-06
Emilin3	protein_coding	3.86611	0.00892773	2.2e-05
Taok3	protein_coding	3.9503	0.0021874	5.4e-06
Med8	protein_coding	4.04795	0.017172	4.24e-05
Col18a1	protein_coding	4.23709	0.0178343	4.4e-05
Col5a3	protein_coding	4.3538	0.0455392	0.000112443
Smarca5	protein_coding	6.2627	0.00715199	1.77e-05
Cnot6l	protein_coding	6.40638	0.00868851	2.15e-05
Dot1l	protein_coding	7.5952	0.0304705	7.52e-05
Arvcf	protein_coding	8.07976	0.000237009	5.85e-07
