# Supplementary material for: Herbal formula LLKL ameliorates hyperglycaemia, modulates the gut microbiota and regulates the gut‐liver axis in Zucker diabetic fatty rats
Source: J Cell Mol Med. 2020 Nov 20;25(1):367–82. doi: 10.1111/jcmm.16084 (PMC7810939; doi:10.1111/jcmm.16084)
Supplement: Supplementary file 6 — Table S3 [file JCMM-25-367-s006.xlsx]

## Sheet: Sheet1
Supplemental Table 3 shows the Pearson r value between MYD88 or CTSK and the gene-sets in the regulatory Network
Node1	Node2	Pearson r	Node1	Node2	Pearson r
CTSK	SOS2	-0.769886	MYD88	FOXO1	-0.78355
CTSK	PPP1CB	-0.769123	MYD88	PRKACB	-0.75323
CTSK	SHC1	-0.759238	MYD88	PPP1CB	-0.69256
CTSK	SOS1	-0.757658	MYD88	PRKAB2	-0.68283
CTSK	PDPK1	-0.729904	MYD88	SOCS1	-0.67728
CTSK	PDE3B	-0.690594	MYD88	PPP1R3C	-0.67648
CTSK	PRKACB	-0.681847	MYD88	GRB2	-0.64245
CTSK	PRKAB2	-0.660136	MYD88	MKNK1	-0.60041
CTSK	FOXO1	-0.651016	MYD88	SHC1	-0.59552
CTSK	SOCS1	-0.643747	MYD88	PPP1R3B	-0.57878
CTSK	MKNK1	-0.584981	MYD88	SOS1	-0.5146
CTSK	CALML3	-0.584382	MYD88	PRKAG2	-0.51043
CTSK	CRK	-0.524172	MYD88	SOS2	-0.50361
CTSK	PRKAG2	-0.524034	MYD88	PRKCI	-0.48555
CTSK	RPTOR	-0.513986	MYD88	PDPK1	-0.46458
CTSK	CALM1	-0.404671	MYD88	PRKACA	-0.4286
CTSK	PIK3R2	-0.402444	MYD88	KRAS	-0.41269
CTSK	PYGL	-0.387019	MYD88	PDE3B	-0.41243
CTSK	EIF4E2	-0.383403	MYD88	PIK3CB	-0.4086
CTSK	ELK1	-0.374092	MYD88	PHKB	-0.3772
CTSK	PHKA2	-0.3599	MYD88	PIK3R1	-0.35851
CTSK	CRKL	-0.356058	MYD88	CRK	-0.35088
CTSK	TSC1	-0.351109	MYD88	RPTOR	-0.34475
CTSK	PPP1R3C	-0.32951	MYD88	CRKL	-0.34015
CTSK	PPP1R3B	-0.323064	MYD88	ELK1	-0.33182
CTSK	PIK3CB	-0.322954	MYD88	CRLS1	0.308742
CTSK	BRAF	-0.313846	MYD88	PLA2G4B	0.317151
CTSK	PRKACA	-0.299134	MYD88	ALDH7A1	0.32731
CTSK	HK2	-0.275435	MYD88	DGAT1	0.338815
CTSK	PRKCI	-0.2744	MYD88	LIPG	0.340811
CTSK	MAP2K1	-0.267646	MYD88	PTDSS2	0.342385
CTSK	FASN	-0.261246	MYD88	LCAT	0.352656
CTSK	IKBKB	-0.258705	MYD88	AGPAT2	0.373348
CTSK	HADH	0.337457	MYD88	PCYT2	0.393977
CTSK	HADHB	0.340659	MYD88	DGKB	0.426963
CTSK	GLA	0.351387	MYD88	GPD1L	0.428943
CTSK	AGPAT4	0.365038	MYD88	AGPAT4	0.432848
CTSK	LIPG	0.372599	MYD88	GLA	0.479695
CTSK	ECI1	0.375961	MYD88	ADPRM	0.502922
CTSK	ALDH3A2	0.40225	MYD88	CHKB	0.520439
CTSK	AKR1B1	0.439282	MYD88	ALDH3A2	0.529523
CTSK	DGKQ	0.470556	MYD88	AKR1A1	0.553611
CTSK	DGKG	0.471083	MYD88	GK	0.574562
CTSK	CPT1A	0.472531	MYD88	ETNK2	0.580362
CTSK	ADH6	0.485642	MYD88	DGKQ	0.640378
CTSK	DGKB	0.497449	MYD88	GPAT2	0.650715
CTSK	GK	0.509065	MYD88	PISD	0.652093
CTSK	EHHADH	0.5321	MYD88	PLA2G15	0.662079
CTSK	MGLL	0.607344	MYD88	PLA2G1B	0.834674
CTSK	GCDH	0.616973
CTSK	ACADS	0.619299
CTSK	CPT1C	0.633563
CTSK	ACOX1	0.645285
CTSK	ACAA2	0.649808
CTSK	ACADVL	0.675702
CTSK	GPAT2	0.682912
CTSK	ADH4	0.76581
